# Supplementary material for: (3′R)-3′-Benzyl-2′,3′-dihydro-1H-spiro­[indole-3,1′-naphtho­[2,3-c]pyrrole]-2,4′,9′-trione
Source: Acta Crystallogr Sect E Struct Rep Online. 2012 Aug 25;68(Pt 9):o2769–70. doi: 10.1107/S1600536812036227 (PMC3435804; doi:10.1107/S1600536812036227)
Supplement: Supplementary file 1 [file e-68-o2769-sup1.cif]

##############################################################################
#                                                                            #
# This CIF contains the data in a paper accepted for publication in          #
# Acta Crystallographica Section E. It conforms to the requirements of       #
# Notes for Authors for Acta Crystallographica Section E, and has been       #
# peer reviewed under the auspices of the IUCr Commission on Journals.       #
#                                                                            #
# Full details of the Crystallographic Information File format               #
# are given in the paper "The Crystallographic Information File (CIF):       #
# a New Standard Archive File for Crystallography" by S. R. Hall, F. H.      #
# Allen and I. D. Brown [Acta Cryst. (1991), A47, 655-685].                  #
#                                                                            #
# The current version of the core CIF dictionary is obtainable from          #
# ftp://ftp.iucr.org/pub/cif_core.dic.                                       #
#                                                                            #
# Software is freely available for graphical display of the structure(s)     #
# in this CIF. For information consult the CIF software page                 #
# http://www.iucr.org/resources/cif/software.                                #
#                                                                            #
# This file may be used for bona fide research purposes within the           #
# scientific community so long as proper attribution is given to the journal # 
# article from which it was obtained.                                        #
#                                                                            #
##############################################################################
data_I
_audit_creation_method     SHELXL-97
_chemical_name_systematic
;
(3'<i>R</i>)-3'-Benzyl-2',3'-dihydro-1<i>H</i>-spiro[indole-3,1'-
naphtho[2,3-<i>c</i>]pyrrole]-2,4',9'-trione
;
_chemical_name_common     ?
_chemical_formula_moiety     'C26 H18 N2 O3'
_chemical_formula_sum     'C26 H18 N2 O3'
_chemical_formula_iupac     'C26 H18 N2 O3'
_chemical_formula_weight     406.42
_chemical_melting_point     ?
_symmetry_cell_setting     monoclinic
_symmetry_space_group_name_H-M     'P 21/c'
_symmetry_space_group_name_Hall     '-P 2ybc'
loop_
    _symmetry_equiv_pos_as_xyz
    'x, y, z'
    '-x, y+1/2, -z+1/2'
    '-x, -y, -z'
    'x, -y-1/2, z-1/2'
_cell_length_a     10.2317(4)
_cell_length_b     26.2823(8)
_cell_length_c     7.8406(3)
_cell_angle_alpha     90.00
_cell_angle_beta     109.122(2)
_cell_angle_gamma     90.00
_cell_volume     1992.10(12)
_cell_formula_units_Z     4
_cell_measurement_reflns_used     2917
_cell_measurement_theta_min     3.60
_cell_measurement_theta_max     29.96
_cell_measurement_temperature     100.0(10)
_exptl_crystal_description     'plate'
_exptl_crystal_colour     'yellow'
_exptl_crystal_size_max     0.36
_exptl_crystal_size_mid     0.20
_exptl_crystal_size_min     0.10
_exptl_crystal_density_diffrn     1.355
_exptl_crystal_density_meas     ?
_exptl_crystal_density_method     'not measured'
_exptl_crystal_F_000     848
_exptl_absorpt_coefficient_mu     0.090
_exptl_absorpt_correction_type     multi-scan
_exptl_absorpt_process_details     '(<i>SADABS</i>; Bruker, 2009)'
_exptl_absorpt_correction_T_min     0.9683
_exptl_absorpt_correction_T_max     0.9915
_exptl_special_details
;
The crystal was placed in the cold stream of an Oxford Cryosystems Cobra
open-flow nitrogen cryostat (Cosier & Glazer, 1986) operating at 100.0 (1) K.
;
_diffrn_ambient_temperature     100.0(10)
_diffrn_radiation_type     MoK\a
_diffrn_radiation_wavelength     0.71073
_diffrn_radiation_source     'fine-focus sealed tube'
_diffrn_radiation_monochromator     graphite
_diffrn_measurement_device_type     'Bruker SMART APEXII CCD'
_diffrn_measurement_method     '\f and \w scans'
_diffrn_detector_area_resol_mean     ?
_diffrn_reflns_number     19577
_diffrn_reflns_av_R_equivalents     0.0691
_diffrn_reflns_av_sigmaI/netI     0.0764
_diffrn_reflns_theta_min     3.10
_diffrn_reflns_theta_max     29.99
_diffrn_reflns_theta_full     29.99
_diffrn_measured_fraction_theta_max     0.992
_diffrn_measured_fraction_theta_full     0.992
_diffrn_reflns_limit_h_min     -14
_diffrn_reflns_limit_h_max     14
_diffrn_reflns_limit_k_min     -36
_diffrn_reflns_limit_k_max     36
_diffrn_reflns_limit_l_min     -10
_diffrn_reflns_limit_l_max     10
_diffrn_standards_number     0
_diffrn_standards_interval_count     .
_diffrn_standards_interval_time     .
_diffrn_standards_decay_%     ?
_refine_special_details
;
Refinement of <i>F</i>^2^ against ALL reflections. The weighted <i>R</i>-factor
<i>wR</i> and goodness of fit <i>S</i> are based on <i>F</i>^2^, conventional
<i>R</i>-factors <i>R</i> are based on <i>F</i>, with <i>F</i> set to zero for
negative <i>F</i>^2^. The threshold expression of <i>F</i>^2^ >
\s(<i>F</i>^2^) is used only for calculating <i>R</i>-factors(gt) <i>etc</i>.
and is not relevant to the choice of reflections for refinement.
<i>R</i>-factors based on <i>F</i>^2^ are statistically about twice as large
as those based on <i>F</i>, and <i>R</i>- factors based on ALL data will be
even larger.
;
_reflns_number_total     5742
_reflns_number_gt     3338
_reflns_threshold_expression     I>2\s(I)
_refine_ls_structure_factor_coef     Fsqd
_refine_ls_matrix_type     full
_refine_ls_R_factor_all     0.1204
_refine_ls_R_factor_gt     0.0644
_refine_ls_wR_factor_gt     0.1505
_refine_ls_wR_factor_ref     0.1775
_refine_ls_goodness_of_fit_ref     1.021
_refine_ls_restrained_S_all     1.021
_refine_ls_number_reflns     5742
_refine_ls_number_parameters     288
_refine_ls_number_restraints     0
_refine_ls_hydrogen_treatment     mixed
_refine_ls_weighting_scheme     calc
_refine_ls_weighting_details
         'calc w=1/[\s^2^(Fo^2^)+(0.0823P)^2^+0.2374P] where P=(Fo^2^+2Fc^2^)/3'
_atom_sites_solution_hydrogens     geom
_atom_sites_solution_primary     direct
_atom_sites_solution_secondary     difmap
_refine_ls_shift/su_max     0.000
_refine_ls_shift/su_mean     0.000
_refine_diff_density_max     0.448
_refine_diff_density_min     -0.272
_refine_ls_extinction_method     none
_refine_ls_extinction_coef     ?
loop_
    _atom_type_symbol
    _atom_type_description
    _atom_type_scat_dispersion_real
    _atom_type_scat_dispersion_imag
    _atom_type_scat_source
    'C' 'C' 0.0033 0.0016
                         'International Tables Vol C Tables 4.2.6.8 and 6.1.1.4'
    'H' 'H' 0.0000 0.0000
                         'International Tables Vol C Tables 4.2.6.8 and 6.1.1.4'
    'N' 'N' 0.0061 0.0033
                         'International Tables Vol C Tables 4.2.6.8 and 6.1.1.4'
    'O' 'O' 0.0106 0.0060
                         'International Tables Vol C Tables 4.2.6.8 and 6.1.1.4'
_computing_data_collection     'APEX2 (Bruker, 2009)'
_computing_cell_refinement     'SAINT (Bruker, 2009)'
_computing_data_reduction     'SAINT (Bruker, 2009)'
_computing_structure_solution     'SHELXTL (Sheldrick, 2008)'
_computing_structure_refinement     'SHELXTL (Sheldrick, 2008)'
_computing_molecular_graphics     'SHELXTL (Sheldrick, 2008)'
_computing_publication_material
;
SHELXTL (Sheldrick, 2008) and PLATON (Spek, 2009)
;
loop_
    _atom_site_type_symbol
    _atom_site_label
    _atom_site_fract_x
    _atom_site_fract_y
    _atom_site_fract_z
    _atom_site_U_iso_or_equiv
    _atom_site_adp_type
    _atom_site_calc_flag
    _atom_site_refinement_flags
    _atom_site_occupancy
    _atom_site_symmetry_multiplicity
    _atom_site_disorder_assembly
    _atom_site_disorder_group
    O O1 0.63086(17) 0.24596(6) -0.1639(2) 0.0425(4) Uani d . 1 1 . .
    O O2 0.99431(16) 0.12903(5) 0.32957(19) 0.0322(3) Uani d . 1 1 . .
    O O3 0.90923(16) 0.05795(5) -0.09244(19) 0.0303(3) Uani d . 1 1 . .
    N N1 0.6184(2) 0.08098(7) -0.0952(2) 0.0323(4) Uani d . 1 1 . .
    N N2 0.89813(19) 0.01158(6) 0.1530(2) 0.0279(4) Uani d . 1 1 . .
    C C1 0.2987(2) 0.10602(8) -0.0342(3) 0.0326(5) Uani d . 1 1 . .
    H H1A 0.2716 0.0806 -0.1253 0.039 Uiso calc R 1 1 . .
    C C2 0.2518(2) 0.10324(8) 0.1128(3) 0.0350(5) Uani d . 1 1 . .
    H H2A 0.1916 0.0765 0.1204 0.042 Uiso calc R 1 1 . .
    C C3 0.2923(2) 0.13924(8) 0.2481(3) 0.0334(5) Uani d . 1 1 . .
    H H3A 0.2610 0.1372 0.3494 0.040 Uiso calc R 1 1 . .
    C C4 0.3785(2) 0.17823(8) 0.2351(3) 0.0358(5) Uani d . 1 1 . .
    H H4A 0.4074 0.2030 0.3283 0.043 Uiso calc R 1 1 . .
    C C5 0.4237(2) 0.18162(8) 0.0863(3) 0.0322(5) Uani d . 1 1 . .
    H H5A 0.4818 0.2090 0.0778 0.039 Uiso calc R 1 1 . .
    C C6 0.3846(2) 0.14535(7) -0.0502(3) 0.0277(4) Uani d . 1 1 . .
    C C7 0.4355(2) 0.14789(8) -0.2108(3) 0.0326(5) Uani d . 1 1 . .
    H H7A 0.4226 0.1830 -0.2588 0.039 Uiso calc R 1 1 . .
    H H7B 0.3772 0.1252 -0.3065 0.039 Uiso calc R 1 1 . .
    C C8 0.5876(2) 0.13280(8) -0.1709(3) 0.0292(5) Uani d . 1 1 . .
    H H8A 0.6077 0.1336 -0.2874 0.035 Uiso calc R 1 1 . .
    C C9 0.6946(2) 0.16499(7) -0.0368(3) 0.0259(4) Uani d . 1 1 . .
    C C10 0.7108(2) 0.22060(8) -0.0448(3) 0.0301(5) Uani d . 1 1 . .
    C C11 0.8288(2) 0.24382(7) 0.0988(3) 0.0299(5) Uani d . 1 1 . .
    C C12 0.8434(3) 0.29669(8) 0.1069(3) 0.0393(6) Uani d . 1 1 . .
    H H12A 0.7767 0.3175 0.0231 0.047 Uiso calc R 1 1 . .
    C C13 0.9546(3) 0.31879(9) 0.2366(4) 0.0457(7) Uani d . 1 1 . .
    H H13A 0.9632 0.3548 0.2431 0.055 Uiso calc R 1 1 . .
    C C14 1.0541(3) 0.28861(9) 0.3576(3) 0.0432(6) Uani d . 1 1 . .
    H H14A 1.1317 0.3040 0.4442 0.052 Uiso calc R 1 1 . .
    C C15 1.0407(2) 0.23625(8) 0.3524(3) 0.0351(5) Uani d . 1 1 . .
    H H15A 1.1087 0.2158 0.4358 0.042 Uiso calc R 1 1 . .
    C C16 0.9273(2) 0.21352(7) 0.2246(3) 0.0284(4) Uani d . 1 1 . .
    C C17 0.9102(2) 0.15717(7) 0.2248(3) 0.0250(4) Uani d . 1 1 . .
    C C18 0.7843(2) 0.13671(7) 0.0901(3) 0.0243(4) Uani d . 1 1 . .
    C C19 0.7453(2) 0.08120(7) 0.0663(3) 0.0247(4) Uani d . 1 1 . .
    C C20 0.7310(2) 0.05476(7) 0.2298(3) 0.0286(4) Uani d . 1 1 . .
    C C21 0.6447(2) 0.06580(8) 0.3289(3) 0.0351(5) Uani d . 1 1 . .
    H H21A 0.5821 0.0936 0.2975 0.042 Uiso calc R 1 1 . .
    C C22 0.6529(3) 0.03456(9) 0.4769(3) 0.0410(6) Uani d . 1 1 . .
    H H22A 0.5956 0.0412 0.5484 0.049 Uiso calc R 1 1 . .
    C C23 0.7448(3) -0.00613(9) 0.5190(3) 0.0410(6) Uani d . 1 1 . .
    H H23A 0.7485 -0.0270 0.6194 0.049 Uiso calc R 1 1 . .
    C C24 0.8312(3) -0.01737(8) 0.4200(3) 0.0348(5) Uani d . 1 1 . .
    H H24A 0.8933 -0.0454 0.4501 0.042 Uiso calc R 1 1 . .
    C C25 0.8228(2) 0.01413(7) 0.2749(3) 0.0276(4) Uani d . 1 1 . .
    C C26 0.8609(2) 0.04958(7) 0.0286(3) 0.0248(4) Uani d . 1 1 . .
    H H1N1 0.551(3) 0.0684(11) -0.059(4) 0.065(9) Uiso d . 1 1 . .
    H H1N2 0.968(3) -0.0123(9) 0.156(3) 0.045(7) Uiso d . 1 1 . .
loop_
    _atom_site_aniso_label
    _atom_site_aniso_U_11
    _atom_site_aniso_U_22
    _atom_site_aniso_U_33
    _atom_site_aniso_U_12
    _atom_site_aniso_U_13
    _atom_site_aniso_U_23
    O1 0.0417(10) 0.0389(9) 0.0539(10) 0.0140(7) 0.0252(8) 0.0197(7)
    O2 0.0299(9) 0.0331(8) 0.0342(8) 0.0021(6) 0.0110(7) 0.0021(6)
    O3 0.0354(9) 0.0290(7) 0.0322(8) 0.0062(6) 0.0188(7) 0.0033(5)
    N1 0.0287(10) 0.0337(10) 0.0345(10) 0.0016(8) 0.0103(8) -0.0007(7)
    N2 0.0326(10) 0.0244(9) 0.0290(9) 0.0045(7) 0.0135(8) 0.0022(6)
    C1 0.0332(13) 0.0290(11) 0.0310(11) -0.0018(9) 0.0043(9) -0.0041(8)
    C2 0.0327(13) 0.0322(11) 0.0382(12) -0.0071(9) 0.0092(10) 0.0050(9)
    C3 0.0292(12) 0.0418(12) 0.0321(11) -0.0005(9) 0.0141(9) 0.0014(9)
    C4 0.0338(13) 0.0426(12) 0.0345(12) -0.0083(10) 0.0161(10) -0.0112(9)
    C5 0.0269(12) 0.0357(11) 0.0384(12) -0.0089(9) 0.0164(10) -0.0084(9)
    C6 0.0214(10) 0.0328(10) 0.0275(10) 0.0036(8) 0.0058(8) -0.0008(8)
    C7 0.0288(12) 0.0405(12) 0.0285(11) 0.0042(9) 0.0092(9) -0.0013(8)
    C8 0.0302(12) 0.0353(11) 0.0253(10) 0.0051(9) 0.0133(9) 0.0022(8)
    C9 0.0282(11) 0.0264(10) 0.0292(10) 0.0035(8) 0.0176(8) 0.0033(7)
    C10 0.0316(12) 0.0301(10) 0.0373(11) 0.0073(9) 0.0233(10) 0.0089(8)
    C11 0.0363(12) 0.0254(10) 0.0397(12) 0.0003(8) 0.0287(10) 0.0015(8)
    C12 0.0479(15) 0.0277(11) 0.0605(15) 0.0024(10) 0.0424(13) 0.0036(9)
    C13 0.0623(18) 0.0263(11) 0.0695(17) -0.0098(11) 0.0503(15) -0.0101(11)
    C14 0.0493(15) 0.0423(13) 0.0521(15) -0.0191(11) 0.0358(13) -0.0163(11)
    C15 0.0357(13) 0.0368(12) 0.0420(12) -0.0088(9) 0.0253(10) -0.0075(9)
    C16 0.0314(11) 0.0270(10) 0.0362(11) -0.0033(8) 0.0240(10) -0.0035(8)
    C17 0.0260(11) 0.0268(10) 0.0283(10) 0.0011(8) 0.0171(8) -0.0003(7)
    C18 0.0261(11) 0.0253(9) 0.0268(10) 0.0016(8) 0.0161(8) 0.0001(7)
    C19 0.0268(11) 0.0241(9) 0.0266(10) 0.0010(8) 0.0132(8) -0.0002(7)
    C20 0.0344(12) 0.0281(10) 0.0266(10) -0.0029(8) 0.0143(9) -0.0004(8)
    C21 0.0396(14) 0.0348(11) 0.0369(12) -0.0029(10) 0.0207(10) -0.0021(9)
    C22 0.0489(16) 0.0439(13) 0.0389(13) -0.0104(11) 0.0262(11) -0.0029(10)
    C23 0.0563(17) 0.0388(12) 0.0316(12) -0.0112(11) 0.0193(11) 0.0026(9)
    C24 0.0453(14) 0.0282(10) 0.0295(11) -0.0045(9) 0.0103(10) 0.0025(8)
    C25 0.0346(12) 0.0234(9) 0.0270(10) -0.0045(8) 0.0132(9) -0.0020(7)
    C26 0.0266(11) 0.0235(9) 0.0254(10) 0.0007(8) 0.0101(8) -0.0015(7)
_geom_special_details
;
All e.s.d.'s (except the e.s.d. in the dihedral angle between two l.s. planes)
are estimated using the full covariance matrix. The cell e.s.d.'s are taken
into account individually in the estimation of e.s.d.'s in distances, angles
and torsion angles; correlations between e.s.d.'s in cell parameters are only
used when they are defined by crystal symmetry. An approximate (isotropic)
treatment of cell e.s.d.'s is used for estimating e.s.d.'s involving l.s.
planes.
;
loop_
    _geom_bond_atom_site_label_1
    _geom_bond_atom_site_label_2
    _geom_bond_site_symmetry_2
    _geom_bond_distance
    _geom_bond_publ_flag
    O1 C10 . 1.219(2) ?
    O2 C17 . 1.225(2) ?
    O3 C26 . 1.225(2) ?
    N1 C8 . 1.478(3) ?
    N1 C19 . 1.487(3) ?
    N1 H1N1 . 0.89(3) ?
    N2 C26 . 1.361(2) ?
    N2 C25 . 1.413(3) ?
    N2 H1N2 . 0.95(3) ?
    C1 C2 . 1.388(3) ?
    C1 C6 . 1.389(3) ?
    C1 H1A . 0.9500 ?
    C2 C3 . 1.380(3) ?
    C2 H2A . 0.9500 ?
    C3 C4 . 1.378(3) ?
    C3 H3A . 0.9500 ?
    C4 C5 . 1.391(3) ?
    C4 H4A . 0.9500 ?
    C5 C6 . 1.391(3) ?
    C5 H5A . 0.9500 ?
    C6 C7 . 1.513(3) ?
    C7 C8 . 1.536(3) ?
    C7 H7A . 0.9900 ?
    C7 H7B . 0.9900 ?
    C8 C9 . 1.505(3) ?
    C8 H8A . 1.0000 ?
    C9 C18 . 1.336(3) ?
    C9 C10 . 1.475(3) ?
    C10 C11 . 1.485(3) ?
    C11 C12 . 1.397(3) ?
    C11 C16 . 1.404(3) ?
    C12 C13 . 1.381(4) ?
    C12 H12A . 0.9500 ?
    C13 C14 . 1.390(4) ?
    C13 H13A . 0.9500 ?
    C14 C15 . 1.382(3) ?
    C14 H14A . 0.9500 ?
    C15 C16 . 1.395(3) ?
    C15 H15A . 0.9500 ?
    C16 C17 . 1.491(3) ?
    C17 C18 . 1.474(3) ?
    C18 C19 . 1.508(3) ?
    C19 C20 . 1.507(3) ?
    C19 C26 . 1.552(3) ?
    C20 C21 . 1.384(3) ?
    C20 C25 . 1.389(3) ?
    C21 C22 . 1.402(3) ?
    C21 H21A . 0.9500 ?
    C22 C23 . 1.390(4) ?
    C22 H22A . 0.9500 ?
    C23 C24 . 1.387(3) ?
    C23 H23A . 0.9500 ?
    C24 C25 . 1.386(3) ?
    C24 H24A . 0.9500 ?
loop_
    _geom_angle_atom_site_label_1
    _geom_angle_atom_site_label_2
    _geom_angle_atom_site_label_3
    _geom_angle_site_symmetry_1
    _geom_angle_site_symmetry_3
    _geom_angle
    _geom_angle_publ_flag
    C8 N1 C19 . . 110.48(16) ?
    C8 N1 H1N1 . . 112.6(19) ?
    C19 N1 H1N1 . . 106(2) ?
    C26 N2 C25 . . 111.33(17) ?
    C26 N2 H1N2 . . 122.5(15) ?
    C25 N2 H1N2 . . 126.2(15) ?
    C2 C1 C6 . . 121.01(19) ?
    C2 C1 H1A . . 119.5 ?
    C6 C1 H1A . . 119.5 ?
    C3 C2 C1 . . 120.3(2) ?
    C3 C2 H2A . . 119.9 ?
    C1 C2 H2A . . 119.9 ?
    C4 C3 C2 . . 119.5(2) ?
    C4 C3 H3A . . 120.3 ?
    C2 C3 H3A . . 120.3 ?
    C3 C4 C5 . . 120.4(2) ?
    C3 C4 H4A . . 119.8 ?
    C5 C4 H4A . . 119.8 ?
    C6 C5 C4 . . 120.7(2) ?
    C6 C5 H5A . . 119.6 ?
    C4 C5 H5A . . 119.6 ?
    C1 C6 C5 . . 118.11(19) ?
    C1 C6 C7 . . 120.54(18) ?
    C5 C6 C7 . . 121.34(19) ?
    C6 C7 C8 . . 114.88(17) ?
    C6 C7 H7A . . 108.5 ?
    C8 C7 H7A . . 108.5 ?
    C6 C7 H7B . . 108.5 ?
    C8 C7 H7B . . 108.5 ?
    H7A C7 H7B . . 107.5 ?
    N1 C8 C9 . . 103.11(16) ?
    N1 C8 C7 . . 112.82(18) ?
    C9 C8 C7 . . 116.98(17) ?
    N1 C8 H8A . . 107.8 ?
    C9 C8 H8A . . 107.8 ?
    C7 C8 H8A . . 107.8 ?
    C18 C9 C10 . . 121.58(19) ?
    C18 C9 C8 . . 111.86(17) ?
    C10 C9 C8 . . 126.40(18) ?
    O1 C10 C9 . . 121.2(2) ?
    O1 C10 C11 . . 122.08(19) ?
    C9 C10 C11 . . 116.72(18) ?
    C12 C11 C16 . . 119.4(2) ?
    C12 C11 C10 . . 119.4(2) ?
    C16 C11 C10 . . 121.17(18) ?
    C13 C12 C11 . . 120.1(2) ?
    C13 C12 H12A . . 119.9 ?
    C11 C12 H12A . . 119.9 ?
    C12 C13 C14 . . 120.3(2) ?
    C12 C13 H13A . . 119.8 ?
    C14 C13 H13A . . 119.8 ?
    C15 C14 C13 . . 120.3(2) ?
    C15 C14 H14A . . 119.8 ?
    C13 C14 H14A . . 119.8 ?
    C14 C15 C16 . . 119.9(2) ?
    C14 C15 H15A . . 120.0 ?
    C16 C15 H15A . . 120.0 ?
    C15 C16 C11 . . 119.91(19) ?
    C15 C16 C17 . . 119.7(2) ?
    C11 C16 C17 . . 120.43(19) ?
    O2 C17 C18 . . 121.16(17) ?
    O2 C17 C16 . . 122.93(19) ?
    C18 C17 C16 . . 115.90(17) ?
    C9 C18 C17 . . 123.79(18) ?
    C9 C18 C19 . . 110.90(18) ?
    C17 C18 C19 . . 125.13(17) ?
    N1 C19 C20 . . 114.94(17) ?
    N1 C19 C18 . . 103.35(15) ?
    C20 C19 C18 . . 115.91(15) ?
    N1 C19 C26 . . 110.06(15) ?
    C20 C19 C26 . . 101.98(15) ?
    C18 C19 C26 . . 110.74(16) ?
    C21 C20 C25 . . 121.35(19) ?
    C21 C20 C19 . . 129.63(19) ?
    C25 C20 C19 . . 109.01(17) ?
    C20 C21 C22 . . 117.8(2) ?
    C20 C21 H21A . . 121.1 ?
    C22 C21 H21A . . 121.1 ?
    C23 C22 C21 . . 119.9(2) ?
    C23 C22 H22A . . 120.0 ?
    C21 C22 H22A . . 120.0 ?
    C24 C23 C22 . . 122.4(2) ?
    C24 C23 H23A . . 118.8 ?
    C22 C23 H23A . . 118.8 ?
    C25 C24 C23 . . 116.9(2) ?
    C25 C24 H24A . . 121.6 ?
    C23 C24 H24A . . 121.6 ?
    C24 C25 C20 . . 121.6(2) ?
    C24 C25 N2 . . 128.7(2) ?
    C20 C25 N2 . . 109.71(17) ?
    O3 C26 N2 . . 126.73(19) ?
    O3 C26 C19 . . 125.32(17) ?
    N2 C26 C19 . . 107.95(16) ?
loop_
    _geom_torsion_atom_site_label_1
    _geom_torsion_atom_site_label_2
    _geom_torsion_atom_site_label_3
    _geom_torsion_atom_site_label_4
    _geom_torsion_site_symmetry_1
    _geom_torsion_site_symmetry_2
    _geom_torsion_site_symmetry_3
    _geom_torsion_site_symmetry_4
    _geom_torsion
    _geom_torsion_publ_flag
    C6 C1 C2 C3 . . . . -1.3(3) ?
    C1 C2 C3 C4 . . . . 0.7(3) ?
    C2 C3 C4 C5 . . . . 0.5(3) ?
    C3 C4 C5 C6 . . . . -1.1(3) ?
    C2 C1 C6 C5 . . . . 0.7(3) ?
    C2 C1 C6 C7 . . . . 179.80(19) ?
    C4 C5 C6 C1 . . . . 0.5(3) ?
    C4 C5 C6 C7 . . . . -178.6(2) ?
    C1 C6 C7 C8 . . . . -105.2(2) ?
    C5 C6 C7 C8 . . . . 73.9(3) ?
    C19 N1 C8 C9 . . . . -5.1(2) ?
    C19 N1 C8 C7 . . . . -132.25(18) ?
    C6 C7 C8 N1 . . . . 57.3(2) ?
    C6 C7 C8 C9 . . . . -62.1(2) ?
    N1 C8 C9 C18 . . . . 5.4(2) ?
    C7 C8 C9 C18 . . . . 129.81(19) ?
    N1 C8 C9 C10 . . . . -179.28(18) ?
    C7 C8 C9 C10 . . . . -54.8(3) ?
    C18 C9 C10 O1 . . . . 177.88(19) ?
    C8 C9 C10 O1 . . . . 3.0(3) ?
    C18 C9 C10 C11 . . . . -2.1(3) ?
    C8 C9 C10 C11 . . . . -177.06(17) ?
    O1 C10 C11 C12 . . . . 5.0(3) ?
    C9 C10 C11 C12 . . . . -174.99(17) ?
    O1 C10 C11 C16 . . . . -173.87(18) ?
    C9 C10 C11 C16 . . . . 6.1(3) ?
    C16 C11 C12 C13 . . . . 0.7(3) ?
    C10 C11 C12 C13 . . . . -178.23(18) ?
    C11 C12 C13 C14 . . . . 1.2(3) ?
    C12 C13 C14 C15 . . . . -1.7(3) ?
    C13 C14 C15 C16 . . . . 0.4(3) ?
    C14 C15 C16 C11 . . . . 1.5(3) ?
    C14 C15 C16 C17 . . . . -177.37(18) ?
    C12 C11 C16 C15 . . . . -2.0(3) ?
    C10 C11 C16 C15 . . . . 176.84(18) ?
    C12 C11 C16 C17 . . . . 176.85(17) ?
    C10 C11 C16 C17 . . . . -4.3(3) ?
    C15 C16 C17 O2 . . . . -2.4(3) ?
    C11 C16 C17 O2 . . . . 178.71(18) ?
    C15 C16 C17 C18 . . . . 177.45(17) ?
    C11 C16 C17 C18 . . . . -1.4(2) ?
    C10 C9 C18 C17 . . . . -3.8(3) ?
    C8 C9 C18 C17 . . . . 171.80(17) ?
    C10 C9 C18 C19 . . . . -179.17(16) ?
    C8 C9 C18 C19 . . . . -3.6(2) ?
    O2 C17 C18 C9 . . . . -174.50(18) ?
    C16 C17 C18 C9 . . . . 5.6(3) ?
    O2 C17 C18 C19 . . . . 0.2(3) ?
    C16 C17 C18 C19 . . . . -179.66(16) ?
    C8 N1 C19 C20 . . . . 130.56(17) ?
    C8 N1 C19 C18 . . . . 3.3(2) ?
    C8 N1 C19 C26 . . . . -115.02(17) ?
    C9 C18 C19 N1 . . . . 0.2(2) ?
    C17 C18 C19 N1 . . . . -175.10(17) ?
    C9 C18 C19 C20 . . . . -126.48(19) ?
    C17 C18 C19 C20 . . . . 58.2(2) ?
    C9 C18 C19 C26 . . . . 118.02(18) ?
    C17 C18 C19 C26 . . . . -57.3(2) ?
    N1 C19 C20 C21 . . . . -61.8(3) ?
    C18 C19 C20 C21 . . . . 58.8(3) ?
    C26 C19 C20 C21 . . . . 179.2(2) ?
    N1 C19 C20 C25 . . . . 118.20(19) ?
    C18 C19 C20 C25 . . . . -121.20(19) ?
    C26 C19 C20 C25 . . . . -0.8(2) ?
    C25 C20 C21 C22 . . . . 0.0(3) ?
    C19 C20 C21 C22 . . . . -180.0(2) ?
    C20 C21 C22 C23 . . . . -0.5(3) ?
    C21 C22 C23 C24 . . . . 0.4(4) ?
    C22 C23 C24 C25 . . . . 0.2(3) ?
    C23 C24 C25 C20 . . . . -0.6(3) ?
    C23 C24 C25 N2 . . . . 179.8(2) ?
    C21 C20 C25 C24 . . . . 0.5(3) ?
    C19 C20 C25 C24 . . . . -179.47(18) ?
    C21 C20 C25 N2 . . . . -179.80(19) ?
    C19 C20 C25 N2 . . . . 0.2(2) ?
    C26 N2 C25 C24 . . . . -179.7(2) ?
    C26 N2 C25 C20 . . . . 0.7(2) ?
    C25 N2 C26 O3 . . . . 178.67(19) ?
    C25 N2 C26 C19 . . . . -1.2(2) ?
    N1 C19 C26 O3 . . . . 58.9(3) ?
    C20 C19 C26 O3 . . . . -178.64(19) ?
    C18 C19 C26 O3 . . . . -54.7(3) ?
    N1 C19 C26 N2 . . . . -121.22(17) ?
    C20 C19 C26 N2 . . . . 1.2(2) ?
    C18 C19 C26 N2 . . . . 125.13(17) ?
loop_
    _geom_hbond_atom_site_label_D
    _geom_hbond_atom_site_label_H
    _geom_hbond_atom_site_label_A
    _geom_hbond_site_symmetry_A
    _geom_hbond_distance_DH
    _geom_hbond_distance_HA
    _geom_hbond_distance_DA
    _geom_hbond_angle_DHA
    _geom_hbond_publ_flag
    N2 H1N2 O3 3_755 0.95(3) 1.92(3) 2.840(2) 164(2) yes
    C5 H5A O1 4_566 0.95 2.41 3.038(3) 123 yes
_iucr_refine_instructions_details
;
TITL sgs6_0m in P2(1)/c (100K)
CELL 0.71073  10.2317  26.2823   7.8406  90.000 109.122  90.000
ZERR    4.00   0.0004   0.0008   0.0003   0.000   0.002   0.000
LATT  1
SYMM -X, 0.5+Y, 0.5-Z
SFAC C H N O
UNIT 104 72 8 12
TEMP -173.000
SIZE 0.095 0.198 0.361
L.S. 10
BOND $H
FMAP 2 3 60
OMIT 8 18 5
PLAN 20
ACTA
CONF
WGHT    0.082300    0.237400
FVAR       0.39007
O1    4    0.630857    0.245962   -0.163903    11.00000    0.04167    0.03890 =
         0.05386    0.01974    0.02517    0.01405
O2    4    0.994314    0.129027    0.329573    11.00000    0.02987    0.03308 =
         0.03418    0.00208    0.01102    0.00213
O3    4    0.909232    0.057953   -0.092444    11.00000    0.03539    0.02899 =
         0.03223    0.00328    0.01877    0.00619
N1    3    0.618363    0.080977   -0.095180    11.00000    0.02869    0.03365 =
         0.03448   -0.00071    0.01034    0.00160
N2    3    0.898126    0.011581    0.153040    11.00000    0.03264    0.02443 =
         0.02901    0.00221    0.01352    0.00455
C1    1    0.298710    0.106019   -0.034237    11.00000    0.03319    0.02905 =
         0.03099   -0.00413    0.00434   -0.00181
AFIX  43
H1A   2    0.271610    0.080630   -0.125328    11.00000   -1.20000
AFIX   0
C2    1    0.251822    0.103242    0.112843    11.00000    0.03272    0.03222 =
         0.03816    0.00500    0.00919   -0.00712
AFIX  43
H2A   2    0.191615    0.076454    0.120374    11.00000   -1.20000
AFIX   0
C3    1    0.292334    0.139238    0.248097    11.00000    0.02917    0.04181 =
         0.03212    0.00139    0.01415   -0.00055
AFIX  43
H3A   2    0.261036    0.137151    0.349359    11.00000   -1.20000
AFIX   0
C4    1    0.378541    0.178232    0.235093    11.00000    0.03381    0.04264 =
         0.03450   -0.01119    0.01611   -0.00826
AFIX  43
H4A   2    0.407362    0.202961    0.328324    11.00000   -1.20000
AFIX   0
C5    1    0.423654    0.181621    0.086295    11.00000    0.02690    0.03571 =
         0.03836   -0.00838    0.01644   -0.00887
AFIX  43
H5A   2    0.481774    0.209023    0.077844    11.00000   -1.20000
AFIX   0
C6    1    0.384640    0.145352   -0.050234    11.00000    0.02141    0.03275 =
         0.02746   -0.00084    0.00584    0.00364
C7    1    0.435477    0.147885   -0.210848    11.00000    0.02884    0.04048 =
         0.02850   -0.00126    0.00925    0.00421
AFIX  23
H7A   2    0.422612    0.183041   -0.258823    11.00000   -1.20000
H7B   2    0.377169    0.125229   -0.306533    11.00000   -1.20000
AFIX   0
C8    1    0.587627    0.132798   -0.170924    11.00000    0.03017    0.03530 =
         0.02530    0.00224    0.01329    0.00511
AFIX  13
H8A   2    0.607726    0.133609   -0.287413    11.00000   -1.20000
AFIX   0
C9    1    0.694604    0.164991   -0.036753    11.00000    0.02821    0.02643 =
         0.02917    0.00326    0.01757    0.00354
C10   1    0.710834    0.220601   -0.044801    11.00000    0.03158    0.03008 =
         0.03732    0.00895    0.02329    0.00729
C11   1    0.828813    0.243816    0.098792    11.00000    0.03634    0.02543 =
         0.03970    0.00152    0.02868    0.00032
C12   1    0.843439    0.296687    0.106949    11.00000    0.04790    0.02767 =
         0.06054    0.00365    0.04243    0.00241
AFIX  43
H12A  2    0.776748    0.317489    0.023145    11.00000   -1.20000
AFIX   0
C13   1    0.954641    0.318787    0.236575    11.00000    0.06228    0.02634 =
         0.06949   -0.01006    0.05031   -0.00980
AFIX  43
H13A  2    0.963194    0.354786    0.243091    11.00000   -1.20000
AFIX   0
C14   1    1.054118    0.288606    0.357565    11.00000    0.04928    0.04226 =
         0.05211   -0.01632    0.03584   -0.01912
AFIX  43
H14A  2    1.131672    0.304040    0.444206    11.00000   -1.20000
AFIX   0
C15   1    1.040718    0.236255    0.352396    11.00000    0.03573    0.03684 =
         0.04195   -0.00752    0.02533   -0.00876
AFIX  43
H15A  2    1.108657    0.215775    0.435764    11.00000   -1.20000
AFIX   0
C16   1    0.927280    0.213524    0.224576    11.00000    0.03144    0.02701 =
         0.03616   -0.00350    0.02396   -0.00330
C17   1    0.910191    0.157173    0.224763    11.00000    0.02598    0.02679 =
         0.02827   -0.00031    0.01710    0.00115
C18   1    0.784301    0.136709    0.090065    11.00000    0.02615    0.02528 =
         0.02677    0.00009    0.01605    0.00162
C19   1    0.745275    0.081204    0.066336    11.00000    0.02679    0.02411 =
         0.02657   -0.00024    0.01321    0.00102
C20   1    0.731032    0.054757    0.229818    11.00000    0.03438    0.02811 =
         0.02657   -0.00042    0.01426   -0.00291
C21   1    0.644731    0.065797    0.328868    11.00000    0.03956    0.03484 =
         0.03693   -0.00212    0.02066   -0.00286
AFIX  43
H21A  2    0.582085    0.093613    0.297549    11.00000   -1.20000
AFIX   0
C22   1    0.652859    0.034564    0.476922    11.00000    0.04886    0.04391 =
         0.03891   -0.00287    0.02617   -0.01038
AFIX  43
H22A  2    0.595629    0.041192    0.548416    11.00000   -1.20000
AFIX   0
C23   1    0.744758   -0.006127    0.519049    11.00000    0.05632    0.03880 =
         0.03157    0.00258    0.01930   -0.01118
AFIX  43
H23A  2    0.748468   -0.027003    0.619442    11.00000   -1.20000
AFIX   0
C24   1    0.831213   -0.017370    0.419952    11.00000    0.04535    0.02824 =
         0.02952    0.00246    0.01033   -0.00452
AFIX  43
H24A  2    0.893328   -0.045359    0.450065    11.00000   -1.20000
AFIX   0
C25   1    0.822766    0.014131    0.274937    11.00000    0.03458    0.02341 =
         0.02699   -0.00201    0.01324   -0.00449
C26   1    0.860903    0.049585    0.028584    11.00000    0.02655    0.02348 =
         0.02543   -0.00152    0.01006    0.00068
H1N1  2    0.550964    0.068445   -0.058926    11.00000    0.06492
H1N2  2    0.968079   -0.012321    0.156056    11.00000    0.04520
HKLF 4 1 0 0 1 0 -1 0 1 0 0
REM  sgs6_0m in P2(1)/c (100K)
REM R1 =  0.0644 for   3338 Fo > 4sig(Fo)  and  0.1204 for all   5742 data
REM    288 parameters refined using      0 restraints
END
WGHT      0.0833      0.1685
REM Highest difference peak  0.448,  deepest hole -0.272,  1-sigma level  0.064
Q1    1   0.5474  0.0009  0.0354  11.00000  0.05    0.45
Q2    1   0.5609  0.0367 -0.0999  11.00000  0.05    0.33
Q3    1   0.7643  0.2405  0.0257  11.00000  0.05    0.32
Q4    1   0.9781  0.2234  0.3034  11.00000  0.05    0.31
Q5    1   0.7163  0.0725  0.4306  11.00000  0.05    0.29
Q6    1   0.8025  0.0622  0.0477  11.00000  0.05    0.29
Q7    1   0.8436  0.1458  0.1562  11.00000  0.05    0.29
Q8    1   0.7389  0.0378  0.5665  11.00000  0.05    0.29
Q9    1   0.7170  0.1976 -0.0020  11.00000  0.05    0.29
Q10   1   0.8056  0.0445  0.2935  11.00000  0.05    0.29
Q11   1   0.5565 -0.0179 -0.1260  11.00000  0.05    0.26
Q12   1   0.9327  0.1816  0.2300  11.00000  0.05    0.25
Q13   1   0.8973  0.2438  0.1806  11.00000  0.05    0.25
Q14   1   1.0022  0.2583  0.3005  11.00000  0.05    0.24
Q15   1   1.0506  0.1412  0.4250  11.00000  0.05    0.24
Q16   1   0.7450  0.1601  0.0436  11.00000  0.05    0.23
Q17   1   0.6899  0.0821 -0.0171  11.00000  0.05    0.23
Q18   1   0.6318  0.1536 -0.1059  11.00000  0.05    0.23
Q19   1   0.8390  0.2561  0.1167  11.00000  0.05    0.23
Q20   1   0.6561  0.2808 -0.0966  11.00000  0.05    0.23
;
data_global
_journal_date_recd_electronic     2012-08-16
_journal_date_accepted     2012-08-19
_journal_name_full     'Acta Crystallographica, Section E'
_journal_year     2012
_journal_volume     68
_journal_issue      9
_journal_page_first     o2769
_journal_page_last     o2770
_journal_paper_category     QO
_journal_paper_doi     10.1107/S1600536812036227
_journal_coeditor_code     HB6939
_publ_contact_author_name     'Hoong-Kun Fun'
_publ_contact_author_address
;
X-ray Crystallography Unit
School of Physics
Universiti Sains Malaysia
11800 USM, Penang
Malaysia
;
_publ_contact_author_email     'hkfun@usm.my'
_publ_contact_author_fax     '604 6579150'
_publ_contact_author_phone     '604 6533652'
_publ_section_title
;\
(3'<i>R</i>)-3'-Benzyl-2',3'-dihydro-1<i>H</i>-spiro[indole-3,1'-naphtho[2,3-\
<i>c</i>]pyrrole]-2,4',9'-trione
;
loop_
    _publ_author_name
    _publ_author_footnote
    _publ_author_address
    'Sharma, Garima' .
;
Department of Chemistry
Karunya University
Coimbatore
India
School of Pharmaceutical Sciences
Universiti Sains Malaysia
11800 USM
Penang
Malaysia
;
    'Kumar, S. Vasanth' .
;
Department of Chemistry
Karunya University
Coimbatore
India
;
    'Wahab, Habibah A.'
;
Additional correspondence author, e-mail: habibahwahab@yahoo.co.uk.
;
;
School of Pharmaceutical Sciences
Universiti Sains Malaysia
11800 USM
Penang
Malaysia
Malaysian Institute of Pharmaceuticals and Nutraceuticals,
Ministry of Science, Technology and Innovation,
Halaman Bukit Gambir,
11700 Bayan Lepas,
Penang,
Malaysia
;
    'Rosli, Mohd Mustaqim' .
;
X-ray Crystallography Unit
School of Physics
Universiti Sains Malaysia
11800 USM, Penang
Malaysia
;
    'Fun, Hoong-Kun'
;
Thomson Reuters ResearcherID: A-3561-2009.
;
;
X-ray Crystallography Unit
School of Physics
Universiti Sains Malaysia
11800 USM, Penang
Malaysia
;
