# Supplementary material for: (3′R)-3′-Benzyl-2′,3′-dihydro-1H-spiro­[indole-3,1′-naphtho­[2,3-c]pyrrole]-2,4′,9′-trione
Source: Acta Crystallogr Sect E Struct Rep Online. 2012 Aug 25;68(Pt 9):o2769–70. doi: 10.1107/S1600536812036227 (PMC3435804; doi:10.1107/S1600536812036227)
Supplement: Supplementary file 2 [file e-68-o2769-Isup2.hkl]

# 
# h,k,l, Fc-squared, Fo-squared, sigma(Fo-squared) and status flag 
# 
data_I
_shelx_title ' sgs6_0m in P2(1)/c (100K)' 
_shelx_refln_list_code          4 
_shelx_F_calc_maximum      240.01 
_exptl_crystal_F_000       848.00 
_reflns_d_resolution_high  0.7110 
 
loop_ 
 _symmetry_equiv_pos_as_xyz 
 'x, y, z' 
 '-x, y+1/2, -z+1/2' 
 '-x, -y, -z' 
 'x, -y-1/2, z-1/2' 
 
_cell_length_a    10.2317 
_cell_length_b    26.2823 
_cell_length_c     7.8406 
_cell_angle_alpha  90.000 
_cell_angle_beta  109.122 
_cell_angle_gamma  90.000 
 
_shelx_F_squared_multiplier     1.000 
 
loop_ 
 _refln_index_h 
 _refln_index_k 
 _refln_index_l 
 _refln_F_squared_calc 
 _refln_F_squared_meas 
 _refln_F_squared_sigma 
 _refln_observed_status 
   2   0   0     3576.46     2999.00    115.80 o 
   3   0   0     7643.15     7540.51    285.10 o 
   4   0   0     3134.70     3075.66    124.13 o 
   5   0   0      251.63      234.60     23.48 o 
   6   0   0     1482.54     1404.75     68.87 o 
   7   0   0      157.20      185.27     27.07 o 
   8   0   0       60.85       36.66     19.41 o 
   9   0   0      663.55      618.99     46.78 o 
  10   0   0       31.33       29.29     20.71 o 
  11   0   0      249.65      294.70     42.67 o 
  12   0   0        7.59      -13.18     21.98 o 
  13   0   0       41.35       28.95     26.56 o 
   3   1   0        0.30        7.60      5.33 o 
   4   1   0      329.19      356.20     17.67 o 
   5   1   0     1024.06     1003.07     36.22 o 
   6   1   0       66.84       74.66     12.62 o 
   7   1   0        2.89        3.51     10.32 o 
   8   1   0      121.09      115.44     17.77 o 
   9   1   0       11.56       11.32     16.28 o 
  10   1   0      120.38      148.97     22.04 o 
  11   1   0        2.08       -0.33     18.79 o 
  12   1   0        0.17       13.85     17.16 o 
  13   1   0       16.70       31.08     20.35 o 
   2   2   0     8556.86     8107.22    409.51 o 
   4   2   0        3.22       -0.36      2.88 o 
   5   2   0      638.39      263.75     22.62 o 
   6   2   0       19.14       10.50      9.29 o 
   7   2   0        3.81       -9.90      9.90 o 
   8   2   0      576.61      513.46     36.43 o 
   9   2   0      219.24      249.82     24.65 o 
  10   2   0        3.68        3.16     13.22 o 
  11   2   0       95.09      117.52     21.45 o 
  12   2   0       87.30       59.56     20.46 o 
  13   2   0       23.61       37.13     20.30 o 
   2   3   0       21.69       42.40      6.59 o 
   3   3   0     5590.40     5296.27    143.60 o 
   4   3   0       96.41       93.10     10.03 o 
   7   3   0      347.86      264.70     35.35 o 
   8   3   0      110.17      141.83     33.92 o 
   9   3   0       99.54      120.62     19.60 o 
  10   3   0      112.95       87.56     29.60 o 
  11   3   0        0.39       -4.99     13.76 o 
  12   3   0       14.00       12.19     17.05 o 
  13   3   0       12.08      -13.56     19.60 o 
   0   4   0       10.81       50.47      5.42 o 
   1   4   0    10419.86    10294.88    248.77 o 
   2   4   0      165.91      142.18     13.22 o 
   3   4   0     4135.56     4492.73    123.02 o 
   4   4   0     2561.64     2591.56     75.58 o 
   5   4   0      627.22      637.25     26.75 o 
   6   4   0      683.59      638.22     42.99 o 
   8   4   0       67.13       91.40     22.82 o 
   9   4   0      271.49      225.40     40.23 o 
  10   4   0      411.62      469.28     32.20 o 
  11   4   0       48.80       75.25     32.44 o 
  12   4   0        5.76       -1.19     16.20 o 
  13   4   0       71.71       76.34     22.54 o 
   1   5   0    18721.78    20516.47    324.32 o 
   2   5   0     8756.18     9035.97    239.54 o 
   3   5   0     1702.57     1791.60     53.44 o 
   4   5   0       45.02       68.49      9.83 o 
   5   5   0     1883.84     1751.11     56.20 o 
   6   5   0      145.72      130.29     15.49 o 
   7   5   0      785.02      806.39     35.61 o 
   8   5   0       16.84       14.24     17.25 o 
   9   5   0      125.83      125.47     27.97 o 
  11   5   0       15.90       16.83     15.47 o 
  12   5   0       75.42      119.30     29.00 o 
  13   5   0       38.32       45.18     28.72 o 
   0   6   0     1135.24     1246.10     46.33 o 
   1   6   0      199.56      154.80      5.94 o 
   2   6   0     1018.72     1159.37     28.17 o 
   3   6   0     1085.51     1242.46     37.92 o 
   4   6   0       29.41       38.58     10.55 o 
   5   6   0       27.48       28.40      9.39 o 
   6   6   0       33.43       55.50     12.72 o 
   7   6   0      221.46      270.62     22.84 o 
   8   6   0      457.86      448.03     28.21 o 
   9   6   0      162.12      141.65     20.68 o 
  10   6   0      259.95      180.00     40.08 o 
  11   6   0       15.42       30.72     24.01 o 
  12   6   0        7.75       16.65     13.95 o 
  13   6   0        2.95        4.38     18.08 o 
   1   7   0     1116.72     1197.65     19.68 o 
   2   7   0     5369.35     5179.58    110.59 o 
   3   7   0      598.38      607.76     17.55 o 
   4   7   0     6027.84     6269.81    133.82 o 
   5   7   0      244.66      248.47     17.13 o 
   6   7   0      904.40      949.30     37.85 o 
   7   7   0      116.32      148.60     18.65 o 
   8   7   0       57.83       40.58     14.94 o 
   9   7   0        6.86       35.56     15.22 o 
  10   7   0       10.69        4.29     14.77 o 
  11   7   0        0.73       -3.24     15.00 o 
  12   7   0        2.42        2.27     13.07 o 
  13   7   0        0.93       -2.87     10.04 o 
   0   8   0      848.31      892.29     28.19 o 
   1   8   0      217.79      167.00      5.18 o 
   2   8   0      485.11      399.96     11.83 o 
   3   8   0        5.99        1.27      4.90 o 
   4   8   0     1179.97     1067.44     28.16 o 
   5   8   0     1239.37     1325.47     35.22 o 
   6   8   0      448.77      425.83     18.24 o 
   7   8   0      123.24      119.22     12.95 o 
   8   8   0        1.89       -3.55      9.02 o 
   9   8   0       13.22       -2.60     22.45 o 
  10   8   0      173.77      148.86     28.80 o 
  11   8   0       16.25      -12.55     15.08 o 
  12   8   0        0.59        6.20     18.77 o 
  13   8   0        2.59       13.46     20.74 o 
   1   9   0      190.77      196.79      5.78 o 
   2   9   0       10.72       18.02      3.60 o 
   3   9   0      270.81      291.57     13.16 o 
   4   9   0      303.04      339.37     11.60 o 
   5   9   0      367.22      431.40     16.76 o 
   6   9   0       62.06       64.28      9.34 o 
   7   9   0        0.24       -4.21      8.43 o 
   8   9   0      200.82      206.92     16.47 o 
   9   9   0       95.80      105.19     19.27 o 
  10   9   0       79.17       86.80     20.31 o 
  11   9   0        0.46       -2.65     16.20 o 
  12   9   0       20.25        9.29     18.15 o 
  13   9   0       14.48       17.61     21.65 o 
   0  10   0     2314.69     2517.45     46.38 o 
   1  10   0      715.84      691.00     17.23 o 
   2  10   0      287.61      259.63      8.95 o 
   3  10   0      627.60      676.35     17.94 o 
   4  10   0     1316.76     1212.79     26.59 o 
   5  10   0       48.68       58.72      7.48 o 
   6  10   0       11.57        4.69      6.82 o 
   7  10   0       27.28       30.01     12.00 o 
   8  10   0       20.17       43.67     21.26 o 
   9  10   0       61.75       56.19     17.93 o 
  10  10   0       46.70       51.22     19.22 o 
  11  10   0       22.45        7.34     18.63 o 
  12  10   0       33.50       36.65     20.87 o 
  13  10   0        3.29      -18.88     18.88 o 
   1  11   0     4169.16     4421.28     66.35 o 
   2  11   0      155.29      153.72      7.07 o 
   3  11   0      145.59      209.58      9.97 o 
   4  11   0      719.51      695.24     17.61 o 
   5  11   0        5.16       19.22      4.99 o 
   6  11   0        4.73       -5.61      5.61 o 
   7  11   0      178.38      190.02     21.41 o 
   8  11   0       20.17       28.10     14.64 o 
   9  11   0       33.14       15.41     15.54 o 
  10  11   0      116.54      118.44     22.34 o 
  11  11   0        4.27      -16.90     16.90 o 
  12  11   0        0.49        2.39     19.25 o 
   0  12   0      125.77      145.92      6.73 o 
   1  12   0     1500.19     1551.31     31.72 o 
   2  12   0      714.92      719.57     16.04 o 
   3  12   0        1.97        0.24      3.71 o 
   4  12   0      353.51      392.39     11.12 o 
   5  12   0       47.57       69.13     15.75 o 
   6  12   0       81.39       62.33     12.06 o 
   7  12   0      188.41      179.70     16.15 o 
   8  12   0       27.58       22.24     14.46 o 
   9  12   0       64.70       75.04     27.08 o 
  10  12   0        6.97       16.64     17.21 o 
  11  12   0       79.70       71.84     18.38 o 
  12  12   0        0.42      -11.67     16.02 o 
   1  13   0      838.63      896.69     16.72 o 
   2  13   0      176.02      173.08      6.77 o 
   3  13   0       68.33       95.32      7.07 o 
   4  13   0       76.41       70.07      5.70 o 
   5  13   0      340.07      344.90     18.10 o 
   6  13   0       69.93       88.40     13.10 o 
   7  13   0      161.32      147.52     15.46 o 
   8  13   0       26.52       23.28     12.08 o 
   9  13   0        2.87       12.80     12.82 o 
  10  13   0       43.51       17.61     14.40 o 
  11  13   0       35.22       28.65     16.58 o 
  12  13   0        2.46      -14.51     16.00 o 
   0  14   0     2005.11     2289.50     42.48 o 
   1  14   0      428.30      433.80      8.68 o 
   2  14   0       17.18       14.14      2.93 o 
   3  14   0       41.76       54.17      4.91 o 
   4  14   0       47.16       60.40      7.99 o 
   5  14   0       67.35       67.89      8.78 o 
   6  14   0      565.75      509.71     23.61 o 
   7  14   0        6.81        4.31     10.74 o 
   8  14   0        1.38       -3.68     11.05 o 
   9  14   0        6.35        2.67     12.33 o 
  10  14   0       85.08       81.58     16.52 o 
  11  14   0       32.25       28.28     16.50 o 
  12  14   0        0.11       -8.82     16.56 o 
   1  15   0        4.90        1.20      2.32 o 
   2  15   0       81.15       88.27      5.40 o 
   3  15   0       33.98       35.03      4.30 o 
   4  15   0       29.91       42.64      5.91 o 
   5  15   0       43.77       35.44      8.03 o 
   6  15   0        9.21        5.12      7.12 o 
   7  15   0      128.11      139.87     16.27 o 
   8  15   0       63.50       83.87     14.97 o 
   9  15   0      179.98      184.64     19.33 o 
  10  15   0        0.86        3.19     14.36 o 
  11  15   0       14.77       32.88     16.83 o 
  12  15   0        0.01       -1.84     17.69 o 
   0  16   0     1177.74     1217.41     25.99 o 
   1  16   0       94.79      100.98      5.35 o 
   2  16   0      183.56      153.78      6.63 o 
   3  16   0        5.56        2.75      3.23 o 
   4  16   0       44.87       35.78      5.87 o 
   5  16   0      881.28      832.02     24.74 o 
   6  16   0       68.68       71.67     10.19 o 
   7  16   0       16.84       12.61      8.21 o 
   8  16   0      234.98      257.22     21.26 o 
   9  16   0       19.62       18.88     17.33 o 
  10  16   0        0.00       34.29     16.02 o 
  11  16   0        9.79        6.37     16.07 o 
  12  16   0        6.26        1.47     17.92 o 
   1  17   0      212.78      216.62      6.76 o 
   2  17   0       17.83       16.49      3.42 o 
   3  17   0       66.93       77.55      7.04 o 
   4  17   0      277.37      278.86     13.18 o 
   5  17   0        0.06       -1.79      5.32 o 
   6  17   0      629.94      620.13     22.06 o 
   7  17   0       18.78       33.36      9.19 o 
   8  17   0       19.43       15.44      9.09 o 
   9  17   0       52.91       38.23     14.73 o 
  10  17   0        0.01       -4.44     15.14 o 
  11  17   0        0.31       -0.86     16.40 o 
  12  17   0        9.55        8.48     18.66 o 
   0  18   0       91.27       92.92      7.55 o 
   1  18   0      775.17      733.23     21.04 o 
   2  18   0       25.66       30.56      4.95 o 
   3  18   0        0.11       -2.97      3.11 o 
   4  18   0       96.86       96.47      8.52 o 
   5  18   0     2883.47     2857.79     52.36 o 
   6  18   0      246.17      269.26     17.57 o 
   7  18   0       16.64        1.85      7.45 o 
   8  18   0       83.19      104.63     13.18 o 
   9  18   0        1.42       -8.97      8.97 o 
  10  18   0        5.36       26.99     17.36 o 
  11  18   0        1.64       12.33     12.61 o 
   1  19   0       15.27       19.08      3.72 o 
   2  19   0        0.15       -4.79      4.79 o 
   3  19   0       42.94       41.28      8.44 o 
   4  19   0      621.10      645.79     18.51 o 
   5  19   0      233.31      236.92     12.57 o 
   6  19   0      266.23      305.91     13.84 o 
   7  19   0        1.14        4.59      5.40 o 
   8  19   0        0.48       -0.36      5.03 o 
   9  19   0      160.91      192.02     17.38 o 
  10  19   0        4.46       23.18     11.78 o 
  11  19   0       54.47       63.19     12.01 o 
   0  20   0      124.03      129.43     11.29 o 
   1  20   0       21.39       17.13      5.78 o 
   2  20   0      219.27      207.54     10.95 o 
   3  20   0      377.99      404.23     16.32 o 
   4  20   0      136.61      149.82     10.71 o 
   5  20   0      246.81      242.97     13.56 o 
   6  20   0       16.22        5.72      5.95 o 
   7  20   0       14.16        2.88      5.93 o 
   8  20   0       21.36       18.58      7.02 o 
   9  20   0        1.00        4.72      6.02 o 
  10  20   0       29.09       35.28      8.31 o 
  11  20   0        1.87       -2.65     10.56 o 
   1  21   0        4.49        0.56      4.11 o 
   2  21   0      688.74      642.33     17.55 o 
   3  21   0      729.86      673.96     21.29 o 
   4  21   0       10.13       11.48      6.08 o 
   5  21   0      522.74      556.83     18.31 o 
   6  21   0       73.30       84.07      9.45 o 
   7  21   0        1.63       10.13      5.79 o 
   8  21   0      111.84      117.47     17.03 o 
   9  21   0       68.74       93.06     20.46 o 
  10  21   0       84.05       92.90     13.63 o 
  11  21   0        5.64        6.85      7.26 o 
   0  22   0       56.24       69.68      9.70 o 
   1  22   0       69.26       53.69      6.29 o 
   2  22   0       15.12       25.17      7.46 o 
   3  22   0       75.43       63.03      9.32 o 
   4  22   0      234.88      269.73     14.84 o 
   5  22   0      129.02      134.73     11.03 o 
   6  22   0      271.00      275.53     21.52 o 
   7  22   0      144.45      167.79     12.93 o 
   8  22   0       86.76       57.77      9.60 o 
   9  22   0        1.64       -3.75      9.36 o 
  10  22   0       11.34        8.46      8.44 o 
   1  23   0      398.27      357.42     12.50 o 
   2  23   0     1175.33     1225.52     31.37 o 
   3  23   0        0.12       -7.10      7.10 o 
   4  23   0        0.48       -1.58      5.51 o 
   5  23   0       58.28       58.87      8.64 o 
   6  23   0       20.41       32.20      7.48 o 
   7  23   0        0.13        6.69      5.72 o 
   8  23   0       34.30       53.35     10.44 o 
   9  23   0        3.49       17.95      7.36 o 
  10  23   0       37.68       59.79     10.10 o 
   0  24   0        1.93       23.67      9.29 o 
   1  24   0       25.86       18.18      5.23 o 
   2  24   0       12.37       27.79      8.57 o 
   3  24   0       26.09       10.21      7.57 o 
   4  24   0        0.43        4.39      6.34 o 
   5  24   0       10.84       15.41     10.63 o 
   6  24   0       65.48       68.40      9.67 o 
   7  24   0        0.28        0.92      6.45 o 
   8  24   0       54.71       62.54      9.87 o 
   9  24   0        0.01       -2.97      8.19 o 
  10  24   0        8.93       11.87     12.25 o 
   1  25   0      774.49      659.73     19.59 o 
   2  25   0       33.34       16.92     12.19 o 
   3  25   0      108.06      132.08     12.56 o 
   4  25   0       32.32       45.00      9.56 o 
   5  25   0        0.73        1.18      6.06 o 
   6  25   0       42.77       27.81      8.18 o 
   7  25   0       15.73       10.97      7.73 o 
   8  25   0       50.79       54.94     11.38 o 
   9  25   0       22.26       30.59      8.59 o 
  10  25   0        0.06       22.64     29.65 o 
   0  26   0     1088.03      910.51     29.73 o 
   1  26   0      187.29      212.03     14.62 o 
   2  26   0        9.34       16.82      7.32 o 
   3  26   0       14.47       28.39      8.63 o 
   4  26   0        9.73       13.67      8.55 o 
   5  26   0        4.07       -0.24      8.25 o 
   6  26   0        6.28        0.02      7.19 o 
   7  26   0        0.02       -8.59      8.59 o 
   8  26   0       49.80       63.89     10.66 o 
   9  26   0       13.84       14.25     17.43 o 
   1  27   0      104.93      126.77     12.51 o 
   2  27   0        0.03        9.98      6.40 o 
   3  27   0        0.06        7.87      7.78 o 
   4  27   0        0.06        9.33      7.16 o 
   5  27   0        0.09       -2.80     10.48 o 
   6  27   0      195.13      212.03     16.56 o 
   7  27   0      117.21      161.45     14.18 o 
   8  27   0       53.38       61.30     12.64 o 
   9  27   0        1.85        6.13      9.55 o 
   0  28   0       63.98       79.05     22.07 o 
   1  28   0      392.50      460.80     24.27 o 
   2  28   0        4.38       19.28      8.17 o 
   3  28   0      272.79      313.19     18.18 o 
   4  28   0        0.51        7.29      7.06 o 
   5  28   0       21.08       29.92     10.20 o 
   6  28   0       41.20       48.77     12.73 o 
   7  28   0       69.19       67.06     21.60 o 
   8  28   0        5.95       -1.13      9.34 o 
   1  29   0       26.97       52.00      9.73 o 
   2  29   0      190.72      216.75     16.15 o 
   3  29   0        2.19       17.35      7.69 o 
   4  29   0       18.41       26.06     10.91 o 
   5  29   0       12.87       -3.42     10.38 o 
   6  29   0       23.82       13.65     16.40 o 
   7  29   0        7.67       14.17     10.32 o 
   8  29   0        0.26       -6.57     17.02 o 
   0  30   0      226.76      198.84     21.84 o 
   1  30   0       21.45       16.68     17.42 o 
   2  30   0       11.53       10.28      8.82 o 
   3  30   0      103.95       61.75     16.54 o 
   4  30   0      138.45      169.90     17.87 o 
   5  30   0        0.70       -4.91      8.18 o 
   6  30   0       50.47       83.18     15.61 o 
   7  30   0        0.75       -9.18      9.18 o 
   1  31   0       62.27       55.83     18.43 o 
   2  31   0        3.80       -0.33      8.46 o 
   3  31   0       30.00       29.94     10.90 o 
   4  31   0      362.43      400.32     68.74 o 
   5  31   0      111.38      111.09     17.38 o 
   6  31   0        9.17       17.24     11.53 o 
   7  31   0        3.25        3.88     23.59 o 
   1  32   0        1.58       34.68     22.86 o 
   2  32   0      136.40      237.60     34.54 o 
   3  32   0      147.38      125.88     16.72 o 
   4  32   0        0.03        5.89      9.19 o 
   5  32   0       41.38       34.00     12.32 o 
   6  32   0        5.56        6.50     10.21 o 
   1  33   0        4.44       44.12     23.02 o 
   2  33   0       50.09       84.97     28.80 o 
   3  33   0      162.03      160.29     33.17 o 
   4  33   0       24.22       35.23     13.29 o 
   5  33   0       11.28       14.15     12.01 o 
   6  33   0       18.06       15.05     12.06 o 
   2  34   0      112.34      134.09     31.29 o 
   3  34   0        6.89       40.36     28.89 o 
   4  34   0        4.42        6.45     14.24 o 
   5  34   0        3.36       -2.58     26.37 o 
   3  35   0        0.33       23.85     28.64 o 
   4  35   0       23.64       23.30     14.75 o 
 -13   1   1       10.95       -9.39     20.01 o 
 -12   1   1      261.23      286.04     30.98 o 
 -11   1   1        0.05       11.80     15.35 o 
 -10   1   1      245.12      220.68     24.75 o 
  -9   1   1       23.63        7.27     12.68 o 
  -8   1   1      172.12      144.21     26.44 o 
  -7   1   1       10.65       21.54     11.41 o 
  -6   1   1     1539.24     1526.04     57.36 o 
  -5   1   1      337.83      327.81     28.17 o 
  -4   1   1      170.49      184.49     13.49 o 
  -3   1   1        6.27        2.22      5.76 o 
  -2   1   1     2991.50     3441.87     73.22 o 
   1   1   1     1483.15     1003.94     23.10 o 
   2   1   1     1406.80     1666.70     31.94 o 
   3   1   1       13.41       37.54      5.33 o 
   4   1   1      416.89      367.36     18.65 o 
   7   1   1      137.53      124.16     24.80 o 
   8   1   1        8.87      -10.12     10.12 o 
   9   1   1        0.64       -1.87      6.54 o 
  10   1   1       52.34        7.33     17.68 o 
  11   1   1       71.05       48.03     17.18 o 
  12   1   1       10.54        8.44     16.89 o 
  13   1   1       38.51       37.28     36.37 o 
 -13   2   1        4.68      -17.15     17.15 o 
 -12   2   1        0.13        4.59     16.99 o 
 -11   2   1      299.33      337.88     33.14 o 
 -10   2   1       20.44       11.11     14.16 o 
  -9   2   1        0.33      -11.59     11.59 o 
  -8   2   1      102.58      103.66     17.17 o 
  -7   2   1      188.39      211.48     19.51 o 
  -6   2   1        0.66       -3.38      8.53 o 
  -5   2   1       37.56       54.63     10.01 o 
  -4   2   1     2371.91     2723.94     78.06 o 
  -3   2   1      260.69      310.37     13.51 o 
  -2   2   1      106.65      103.07      6.44 o 
  -1   2   1     3957.04     3952.27    135.45 o 
   1   2   1      351.57      323.51      9.82 o 
   2   2   1     7326.37     7087.38    125.29 o 
   3   2   1      718.72      681.12     29.23 o 
   5   2   1      130.30      103.56     56.98 o 
   6   2   1       94.56       71.42     13.24 o 
   7   2   1       37.22       31.58     13.14 o 
   8   2   1      440.46      359.09     25.85 o 
   9   2   1       75.39       81.83     17.31 o 
  10   2   1        6.46        2.48     13.94 o 
  11   2   1       59.12       82.10     30.47 o 
  12   2   1       37.37        7.89     16.58 o 
  13   2   1        1.76       -6.30     14.63 o 
 -13   3   1        5.78       -9.01     20.17 o 
 -12   3   1        0.54      -12.50     12.50 o 
 -11   3   1        0.25       -8.15     13.77 o 
 -10   3   1        4.08       14.00     14.04 o 
  -9   3   1       13.88       21.57     15.91 o 
  -8   3   1      134.22      163.42     19.72 o 
  -7   3   1       14.25       23.49     11.27 o 
  -6   3   1      141.88      140.69     15.02 o 
  -5   3   1      103.71      133.91     13.11 o 
  -4   3   1        9.97       17.69      5.74 o 
  -3   3   1      558.54      626.72     17.96 o 
  -2   3   1     7787.24     8823.07    220.71 o 
  -1   3   1      109.54       81.46      4.13 o 
   0   3   1    13489.70    12355.67    323.73 o 
   1   3   1    24294.50    21926.02    540.80 o 
   2   3   1     1529.95     1743.22     47.84 o 
   3   3   1     1297.50     1298.18     38.66 o 
   4   3   1      113.00      127.30     21.95 o 
   5   3   1     1016.35     1002.35     37.26 o 
   6   3   1       31.16       19.72     10.68 o 
   7   3   1        1.75       -5.28     11.18 o 
   8   3   1      972.18      815.39     38.38 o 
   9   3   1      117.15      151.76     21.16 o 
  10   3   1       51.19       42.94     16.96 o 
  11   3   1       41.97       13.99     19.60 o 
  12   3   1        7.39       24.44     16.06 o 
  13   3   1        0.11       -0.13     11.83 o 
 -13   4   1       26.47       45.26     21.28 o 
 -12   4   1        3.75      -12.27     26.92 o 
 -11   4   1      101.73       71.00     15.52 o 
 -10   4   1      405.40      342.28     34.05 o 
  -9   4   1       25.10       17.30     13.35 o 
  -8   4   1       74.48       82.54     16.14 o 
  -7   4   1       84.35       77.02     14.11 o 
  -6   4   1      222.21      279.05     19.71 o 
  -5   4   1      111.52      105.95      9.56 o 
  -4   4   1       34.80       28.33      7.67 o 
  -3   4   1     5073.81     5522.61     99.63 o 
  -2   4   1      574.13      593.59     25.51 o 
  -1   4   1      559.71      570.05     46.74 o 
   2   4   1     7049.07     6405.24    332.09 o 
   3   4   1     3035.23     3032.61     67.66 o 
   4   4   1     3139.98     3127.87     90.68 o 
   5   4   1        0.08        4.07     12.30 o 
   6   4   1       60.22       64.55     14.52 o 
   7   4   1     1071.66     1033.70     49.97 o 
   8   4   1       13.81       10.03     12.33 o 
   9   4   1       71.32       55.62     15.76 o 
  10   4   1      118.45      123.94     33.86 o 
  11   4   1        9.55       20.71     16.82 o 
  12   4   1        0.75       14.82     24.70 o 
  13   4   1       82.59      100.11     25.54 o 
 -13   5   1       64.77       39.08     21.41 o 
 -12   5   1       13.78       -1.93     19.78 o 
 -11   5   1       12.99        7.00     12.53 o 
 -10   5   1      398.17      359.92     23.26 o 
  -9   5   1      582.54      579.63     28.03 o 
  -8   5   1       11.98       11.28      9.84 o 
  -7   5   1       89.37       98.92     11.63 o 
  -6   5   1      126.59      122.49     11.13 o 
  -5   5   1      264.94      288.06     14.95 o 
  -4   5   1      197.96      225.51     10.93 o 
  -3   5   1        4.93       16.36      4.00 o 
  -2   5   1      431.86      456.09     20.87 o 
  -1   5   1       14.27       26.11      3.66 o 
   0   5   1     4923.69     4638.06    275.89 o 
   1   5   1      559.09      454.69     13.27 o 
   2   5   1    15267.91    15447.39    318.46 o 
   3   5   1      899.01      967.24     29.05 o 
   4   5   1       34.84       26.58      5.99 o 
   5   5   1       68.18       99.90     13.07 o 
   6   5   1        2.25       -9.12      9.19 o 
   7   5   1        0.19        2.90     11.66 o 
   8   5   1      285.24      270.04     34.90 o 
   9   5   1        5.96       12.21     13.53 o 
  10   5   1        2.20        6.32     14.40 o 
  11   5   1       16.72       12.82     17.17 o 
  12   5   1        4.20       26.32     19.46 o 
 -13   6   1       39.39       15.79     19.34 o 
 -12   6   1        6.72      -10.92     28.45 o 
 -11   6   1       56.72       42.10     13.71 o 
 -10   6   1      262.78      217.72     19.44 o 
  -9   6   1       30.67       30.28     11.50 o 
  -8   6   1       21.19       19.86     10.14 o 
  -7   6   1      390.61      405.78     19.06 o 
  -6   6   1     2137.02     2137.65     52.67 o 
  -5   6   1      158.59      167.48     11.29 o 
  -4   6   1      130.83      136.81      8.44 o 
  -3   6   1      114.78       78.09      6.57 o 
  -2   6   1      924.82      894.62     21.12 o 
  -1   6   1     1438.63     1406.25     50.30 o 
   0   6   1       24.68       12.97      2.26 o 
   1   6   1    10408.68    10231.93    186.42 o 
   2   6   1      819.51      872.19     18.35 o 
   3   6   1       80.56      128.66      9.12 o 
   4   6   1     3072.90     2932.02    111.87 o 
   5   6   1        0.50       -5.04      8.06 o 
   6   6   1       25.21       34.38     11.99 o 
   7   6   1       38.72       27.41     13.32 o 
   8   6   1      229.98      202.35     31.34 o 
   9   6   1       42.32       27.89     15.29 o 
  10   6   1        3.71       10.00     17.92 o 
  11   6   1       46.50       79.68     20.91 o 
  12   6   1        7.15       18.18     18.82 o 
 -13   7   1       22.25       24.50     19.27 o 
 -12   7   1      153.83      145.41     25.92 o 
 -11   7   1      248.56      246.17     21.71 o 
 -10   7   1        7.26        7.25     10.95 o 
  -9   7   1      213.94      200.63     17.33 o 
  -8   7   1        1.52       -0.71     12.54 o 
  -7   7   1      101.55      106.90     11.97 o 
  -6   7   1        7.36        0.27      5.81 o 
  -5   7   1      978.81     1083.03     28.22 o 
  -4   7   1       56.64       83.37      9.23 o 
  -3   7   1     2533.14     2737.95     51.83 o 
  -2   7   1      650.44      613.85     14.45 o 
  -1   7   1     1469.38     1510.65     28.91 o 
   0   7   1     2940.70     2827.46     44.61 o 
   1   7   1      256.43      361.68      7.77 o 
   2   7   1     3449.62     3454.27     55.82 o 
   3   7   1     1042.32     1022.29     27.61 o 
   4   7   1     2737.57     2681.42     83.69 o 
   5   7   1        0.10       -1.97      8.49 o 
   6   7   1      128.98      126.20     16.84 o 
   7   7   1       97.82       69.87     15.83 o 
   8   7   1      244.10      216.44     23.54 o 
   9   7   1       36.04       39.98     16.31 o 
  10   7   1       55.50       62.54     18.77 o 
  11   7   1        2.94       -1.51     15.82 o 
  12   7   1        0.33        1.20     18.37 o 
 -13   8   1       14.99       22.44     20.19 o 
 -12   8   1      106.20      155.06     34.40 o 
 -11   8   1       28.14       33.79     17.16 o 
 -10   8   1      407.85      369.66     22.41 o 
  -9   8   1       96.75      115.21     14.05 o 
  -8   8   1       24.36       11.82      8.55 o 
  -7   8   1       60.09       59.45     11.74 o 
  -6   8   1      187.64      187.28     15.39 o 
  -5   8   1       75.08       99.97      7.88 o 
  -4   8   1      107.16      101.99      7.10 o 
  -3   8   1      322.41      337.73     11.03 o 
  -2   8   1     1523.10     1474.94     23.92 o 
  -1   8   1     1069.59     1070.77     20.01 o 
   0   8   1      422.20      376.18     10.89 o 
   1   8   1       35.30       46.27      3.32 o 
   2   8   1     6923.54     7080.78    110.76 o 
   3   8   1      601.87      555.96     18.49 o 
   4   8   1      197.78      243.03     13.05 o 
   5   8   1       94.79      108.18     14.54 o 
   6   8   1      718.99      695.68     32.75 o 
   7   8   1       77.76       86.69     16.71 o 
   8   8   1       58.49       49.58     15.22 o 
   9   8   1       12.12       39.35     15.73 o 
  10   8   1       16.87       14.49     19.31 o 
  11   8   1       46.62       32.77     19.28 o 
  12   8   1        0.00      -17.02     17.02 o 
 -13   9   1       17.55       24.46     18.06 o 
 -12   9   1        0.01       14.22     15.66 o 
 -11   9   1        1.06      -11.44     14.53 o 
 -10   9   1       14.65       11.32     12.80 o 
  -9   9   1      111.84      100.79     17.39 o 
  -8   9   1        1.21       -5.39      6.15 o 
  -7   9   1      446.51      443.22     17.25 o 
  -6   9   1      139.14      169.01     10.78 o 
  -5   9   1       17.21       28.08      5.50 o 
  -4   9   1       22.82       48.99      5.51 o 
  -3   9   1      219.09      293.54     10.13 o 
  -2   9   1     3480.13     3349.01     45.48 o 
  -1   9   1      392.86      416.87      8.95 o 
   0   9   1      863.07      807.69     15.07 o 
   1   9   1      494.10      520.42     10.66 o 
   2   9   1      583.11      688.00     13.16 o 
   3   9   1     2660.47     2718.78     50.37 o 
   4   9   1      399.56      424.05     24.49 o 
   5   9   1      118.51      111.50     15.14 o 
   6   9   1      108.66       86.14     15.48 o 
   7   9   1        0.18      -11.52     11.52 o 
   8   9   1       26.25       13.58     13.83 o 
   9   9   1      138.59       93.99     20.11 o 
  10   9   1        1.81        8.05     15.61 o 
  11   9   1       31.86       20.85     18.53 o 
  12   9   1       38.20       48.75     34.02 o 
 -13  10   1        0.67        9.56     17.44 o 
 -12  10   1        4.15       -7.76     13.52 o 
 -11  10   1        0.34       -7.25      7.25 o 
 -10  10   1      128.03      156.21     22.14 o 
  -9  10   1        1.86       -2.76     11.48 o 
  -8  10   1        0.31       -6.68      7.72 o 
  -7  10   1        4.54        0.47      6.86 o 
  -6  10   1      116.15      149.14     10.25 o 
  -5  10   1        2.93        1.91      4.36 o 
  -4  10   1       14.27        8.17      3.87 o 
  -3  10   1        2.80        5.15      2.51 o 
  -2  10   1     1709.48     1733.80     25.21 o 
  -1  10   1     6392.31     6422.49     90.35 o 
   0  10   1      605.65      637.71     12.09 o 
   1  10   1     4054.86     4404.21     64.31 o 
   2  10   1       21.49       19.00      3.18 o 
   3  10   1       22.84       23.15      3.55 o 
   4  10   1     2489.17     2432.34     56.20 o 
   5  10   1      124.71      136.87     21.51 o 
   6  10   1      139.31      127.55     18.71 o 
   7  10   1       24.39       31.04     14.01 o 
   8  10   1       65.04       79.23     17.77 o 
   9  10   1       99.20      129.26     21.99 o 
  10  10   1        0.63       -9.98     15.05 o 
  11  10   1       11.84        6.08     17.61 o 
  12  10   1       12.18       17.42     20.90 o 
 -13  11   1       78.18      109.51     29.98 o 
 -12  11   1       14.94      -10.50     11.19 o 
 -11  11   1       12.28      -12.40     12.40 o 
 -10  11   1       15.91       11.25     12.81 o 
  -9  11   1      283.03      291.50     21.21 o 
  -8  11   1        0.80        6.81      6.88 o 
  -7  11   1        1.70        2.48      5.82 o 
  -6  11   1      570.27      581.43     18.37 o 
  -5  11   1      126.92      108.08      7.06 o 
  -4  11   1       18.30       25.45      3.82 o 
  -3  11   1     2150.14     2113.58     33.09 o 
  -2  11   1       35.80       46.00      3.73 o 
  -1  11   1       46.52       54.50      3.90 o 
   0  11   1       37.46       37.51      3.42 o 
   1  11   1      504.40      562.69     11.86 o 
   2  11   1      753.44      786.33     15.18 o 
   3  11   1      662.65      713.42     14.59 o 
   4  11   1      157.87      142.03      8.25 o 
   5  11   1       38.04       53.06     16.86 o 
   6  11   1      163.56      214.50     21.90 o 
   7  11   1       24.12       18.94     13.70 o 
   8  11   1       26.83       12.29     14.05 o 
   9  11   1        6.80       19.14     15.96 o 
  10  11   1        1.05        6.60     16.37 o 
  11  11   1       34.86       18.74     19.10 o 
  12  11   1       20.11        3.27     30.30 o 
 -13  12   1        4.17       -6.96     15.66 o 
 -12  12   1       29.03       23.40     17.03 o 
 -11  12   1        3.34       16.18     15.06 o 
 -10  12   1        0.01        7.41     12.89 o 
  -9  12   1      144.54      196.13     18.67 o 
  -8  12   1        5.41       49.53     51.67 o 
  -7  12   1        0.49       13.04     11.37 o 
  -6  12   1       70.00       80.94      8.03 o 
  -5  12   1        1.06       -0.70      3.82 o 
  -4  12   1     1959.23     1982.64     32.04 o 
  -3  12   1      260.94      216.75      8.08 o 
  -2  12   1       20.89       30.33      3.17 o 
  -1  12   1     7291.30     7477.57     95.16 o 
   0  12   1        0.69        8.49      4.24 o 
   1  12   1       33.38       33.03      3.90 o 
   2  12   1      276.75      363.05      9.62 o 
   3  12   1      424.52      481.22     11.77 o 
   4  12   1      173.43      191.07      7.99 o 
   5  12   1      668.47      711.90     33.04 o 
   6  12   1      786.74      699.03     34.59 o 
   7  12   1        1.38       -4.70     12.63 o 
   8  12   1       47.58       40.82     16.02 o 
   9  12   1        6.81        7.08     15.55 o 
  10  12   1       58.55       57.57     24.54 o 
  11  12   1        0.43        7.68     18.65 o 
  12  12   1        5.77       -3.45     25.52 o 
 -13  13   1        1.85        3.90     17.15 o 
 -12  13   1       39.88       36.55     17.57 o 
 -11  13   1      317.61      347.94     27.08 o 
 -10  13   1       52.01       40.78     14.73 o 
  -9  13   1        1.45       21.55     12.61 o 
  -8  13   1      235.09      217.66     18.44 o 
  -7  13   1        0.40       15.52     11.31 o 
  -6  13   1       41.46       40.54      8.31 o 
  -5  13   1        5.33        2.64      2.93 o 
  -4  13   1       14.15        8.65      2.91 o 
  -3  13   1       34.27       36.87      4.10 o 
  -2  13   1      602.72      626.39     12.90 o 
  -1  13   1     1025.64     1160.91     18.21 o 
   0  13   1     1213.98     1356.42     22.67 o 
   1  13   1       49.04       49.11      4.70 o 
   2  13   1      148.17      154.37      6.90 o 
   3  13   1      881.24      857.57     17.25 o 
   4  13   1      649.64      644.85     15.63 o 
   5  13   1       65.99       80.60      7.19 o 
   6  13   1        8.81        3.26     17.54 o 
   7  13   1      149.29      178.22     21.99 o 
   8  13   1       10.32       17.84     14.92 o 
   9  13   1       65.34       87.78     24.44 o 
  10  13   1       20.51       29.70     19.45 o 
  11  13   1        2.35       14.42     20.46 o 
  12  13   1       13.34       21.33     17.44 o 
 -12  14   1       69.48      121.54     21.73 o 
 -11  14   1        0.08       -6.12     15.10 o 
 -10  14   1       34.33       48.82     16.60 o 
  -9  14   1        3.75       11.40     16.49 o 
  -8  14   1        1.06       12.69     11.97 o 
  -7  14   1        9.39       20.76     11.06 o 
  -6  14   1      100.49       86.06      8.58 o 
  -5  14   1      241.09      254.98      8.86 o 
  -4  14   1      269.83      255.62     11.04 o 
  -3  14   1     1518.35     1539.42     26.15 o 
  -2  14   1        2.72        7.49      2.42 o 
  -1  14   1     3298.34     3741.87    113.73 o 
   0  14   1      117.49      142.30      5.84 o 
   1  14   1       16.91       11.67      3.32 o 
   2  14   1      321.14      392.02     10.77 o 
   3  14   1      324.15      324.44     11.97 o 
   4  14   1      500.41      504.96     13.45 o 
   5  14   1      108.00      107.58      8.54 o 
   6  14   1      277.04      296.90     13.79 o 
   7  14   1      242.50      239.68     18.33 o 
   8  14   1      354.84      359.96     31.38 o 
   9  14   1       10.74       13.25     37.11 o 
  10  14   1       38.96       23.13     15.71 o 
  11  14   1        3.32        2.66     15.91 o 
  12  14   1       13.90       14.23      7.31 o 
 -12  15   1       25.22       29.04     17.82 o 
 -11  15   1       31.49       15.18     16.49 o 
 -10  15   1        3.11       13.52     14.76 o 
  -9  15   1       71.97       43.89     14.52 o 
  -8  15   1        3.27        3.44     11.92 o 
  -7  15   1      578.44      615.28     26.59 o 
  -6  15   1     1090.33     1011.89     35.54 o 
  -5  15   1        0.03        3.95      5.22 o 
  -4  15   1      744.51      687.39     16.80 o 
  -3  15   1       24.03       20.94      4.04 o 
  -2  15   1     1110.41     1111.77     18.22 o 
  -1  15   1       30.08       42.70      3.78 o 
   0  15   1       44.10       43.04      3.90 o 
   1  15   1      180.76      183.91      9.48 o 
   2  15   1      374.36      337.16     11.17 o 
   3  15   1       64.47       76.98      6.17 o 
   4  15   1       65.34       78.22      6.63 o 
   5  15   1      242.27      239.54     11.38 o 
   6  15   1       24.45       17.19      7.15 o 
   7  15   1      329.35      338.16     15.45 o 
   8  15   1        1.54        9.81     12.61 o 
   9  15   1      255.06      249.61     21.93 o 
  10  15   1        0.89      -14.51     14.51 o 
  11  15   1        5.77       -5.63      6.68 o 
 -12  16   1        7.56       19.17     17.82 o 
 -11  16   1        8.60        8.04     17.70 o 
 -10  16   1      170.41      128.39     19.39 o 
  -9  16   1       35.74       41.08     14.79 o 
  -8  16   1      180.56      161.82     17.31 o 
  -7  16   1      540.50      476.67     24.19 o 
  -6  16   1       67.43       75.88      9.95 o 
  -5  16   1        3.71        2.97      5.67 o 
  -4  16   1        0.78        1.58      3.41 o 
  -3  16   1      381.73      398.33      9.87 o 
  -2  16   1      739.06      736.42     17.46 o 
  -1  16   1     1113.33     1133.55     18.74 o 
   0  16   1        1.89        4.45      2.59 o 
   1  16   1       50.28       45.19      4.51 o 
   2  16   1       53.88       77.42      6.22 o 
   3  16   1      432.19      393.87     11.86 o 
   4  16   1      161.43      177.11     11.28 o 
   5  16   1     1058.21     1027.99     24.08 o 
   6  16   1        0.93       -2.88      7.10 o 
   7  16   1       20.81       29.32      6.27 o 
   8  16   1       13.75       12.91      5.86 o 
   9  16   1       86.84       77.04     10.77 o 
  10  16   1       70.05       64.16     11.39 o 
  11  16   1       58.93       41.94     10.28 o 
 -12  17   1       14.50       83.06     72.82 o 
 -11  17   1        2.70       -0.93     15.61 o 
 -10  17   1       20.03       16.72     21.64 o 
  -9  17   1        0.93        0.48     13.24 o 
  -8  17   1      218.54      206.01     19.13 o 
  -7  17   1       80.99       76.63     12.58 o 
  -6  17   1      747.49      746.95     23.94 o 
  -5  17   1       61.43       60.58      9.10 o 
  -4  17   1      167.54      152.48      9.53 o 
  -3  17   1      292.28      274.10      8.74 o 
  -2  17   1        7.23        6.09      2.82 o 
  -1  17   1      143.63      133.68      6.49 o 
   0  17   1       20.41       18.00      3.94 o 
   1  17   1       21.46       27.92      4.14 o 
   2  17   1       44.93       41.05      5.73 o 
   3  17   1     2479.35     2573.66     42.26 o 
   4  17   1      526.37      473.84     15.34 o 
   5  17   1     1098.74     1041.21     24.58 o 
   6  17   1       47.35       64.76      8.12 o 
   7  17   1      108.66      104.06      9.61 o 
   8  17   1       17.11       26.89      6.30 o 
   9  17   1       75.61      106.82     11.08 o 
  10  17   1        0.01        3.94      6.97 o 
  11  17   1       10.56       15.08      8.02 o 
 -12  18   1        8.35       10.60     16.67 o 
 -11  18   1        5.65       15.74     15.89 o 
 -10  18   1       78.46       99.38     19.93 o 
  -9  18   1       60.56       48.43     11.45 o 
  -8  18   1       22.44       13.27      9.38 o 
  -7  18   1       44.27       61.76     10.24 o 
  -6  18   1      690.64      687.90     23.42 o 
  -5  18   1      328.76      324.20     15.88 o 
  -4  18   1        0.13        0.58      4.94 o 
  -3  18   1        2.62        6.68      4.29 o 
  -2  18   1       60.76       62.28      4.90 o 
  -1  18   1      928.86      869.77     16.78 o 
   0  18   1      450.84      478.50     11.62 o 
   1  18   1      543.92      530.61     13.12 o 
   2  18   1        9.21       19.78      7.64 o 
   3  18   1        0.06       12.11      5.48 o 
   4  18   1        0.30        2.82      6.15 o 
   5  18   1      107.49       97.32      9.05 o 
   6  18   1       60.70       51.81      7.79 o 
   7  18   1      105.22      121.08     10.65 o 
   8  18   1        7.96        6.76      5.97 o 
   9  18   1        1.00       32.01     18.52 o 
  10  18   1       43.75       31.80      8.09 o 
  11  18   1        6.04        5.29      7.38 o 
 -12  19   1        4.49        3.88     13.38 o 
 -11  19   1       12.65       23.25     11.65 o 
 -10  19   1       52.56       52.98     23.55 o 
  -9  19   1       65.91       85.09     13.10 o 
  -8  19   1      209.17      199.11     16.18 o 
  -7  19   1       73.33       67.72     12.44 o 
  -6  19   1        1.55        1.24      6.98 o 
  -5  19   1     1715.93     1710.79     42.48 o 
  -4  19   1      248.79      227.32     10.11 o 
  -3  19   1      421.53      436.53     14.00 o 
  -2  19   1      417.26      419.67     10.80 o 
  -1  19   1      112.88      107.94      6.42 o 
   0  19   1      189.61      191.58      9.63 o 
   1  19   1     1476.71     1543.34     27.11 o 
   2  19   1       21.13       29.69      5.96 o 
   3  19   1     1996.44     1966.87     47.27 o 
   4  19   1      335.45      353.14     15.45 o 
   5  19   1      136.09      141.09     10.55 o 
   6  19   1      276.22      271.75     13.15 o 
   7  19   1        0.01        5.31      6.40 o 
   8  19   1        2.91        2.30      5.61 o 
   9  19   1        1.98        0.34      5.61 o 
  10  19   1        4.72        5.68      7.69 o 
  11  19   1        0.04        3.07     11.29 o 
 -11  20   1       44.12       61.00     13.60 o 
 -10  20   1        0.15        5.87      9.88 o 
  -9  20   1      104.17      113.05     14.48 o 
  -8  20   1        0.42        4.80      8.73 o 
  -7  20   1      185.97      182.76     16.93 o 
  -6  20   1      718.27      756.05     43.91 o 
  -5  20   1       19.68       41.37      7.28 o 
  -4  20   1       74.96       74.16      9.35 o 
  -3  20   1       60.32       45.11      5.99 o 
  -2  20   1       32.05       34.27      6.47 o 
  -1  20   1        7.95        8.40      3.50 o 
   0  20   1       95.46      114.35      6.79 o 
   1  20   1       61.30       82.01     13.43 o 
   2  20   1       43.57       44.39      6.63 o 
   3  20   1      164.99      157.55     12.80 o 
   4  20   1      780.82      752.83     20.86 o 
   5  20   1       14.13        5.45      5.62 o 
   6  20   1        0.41       -3.67      5.15 o 
   7  20   1       30.53       25.33      6.71 o 
   8  20   1       59.68       60.00      9.32 o 
   9  20   1       39.51       48.61      9.41 o 
  10  20   1        1.11       13.37      9.19 o 
 -11  21   1        0.41      -10.17     26.66 o 
 -10  21   1       36.22       36.32     11.76 o 
  -9  21   1        5.88       23.67     10.35 o 
  -8  21   1       76.06       84.52     12.41 o 
  -7  21   1       10.53        3.73      9.02 o 
  -6  21   1      279.10      287.70     13.93 o 
  -5  21   1      476.94      473.31     16.81 o 
  -4  21   1        1.24        0.65      5.61 o 
  -3  21   1       17.57       23.36      8.21 o 
  -2  21   1       18.08       14.09      4.70 o 
  -1  21   1       50.28       56.64      5.65 o 
   0  21   1      116.82      119.75      7.05 o 
   1  21   1       64.16       52.73      7.04 o 
   2  21   1       63.41       52.31      7.20 o 
   3  21   1      746.53      748.33     22.88 o 
   4  21   1     1142.63     1143.94     27.37 o 
   5  21   1       80.55       81.22      8.94 o 
   6  21   1       20.13       20.94      7.11 o 
   7  21   1        1.89       -3.77      7.40 o 
   8  21   1       45.59       58.56      9.52 o 
   9  21   1        0.74        8.60      6.51 o 
  10  21   1       10.02       19.57      7.28 o 
 -11  22   1       37.52       40.74     11.69 o 
 -10  22   1        1.10        0.96      9.17 o 
  -9  22   1       29.07       24.42      7.73 o 
  -8  22   1      138.41      152.87     12.57 o 
  -7  22   1       56.72       72.59      9.53 o 
  -6  22   1       14.67       16.71      6.33 o 
  -5  22   1      142.69      165.49     12.11 o 
  -4  22   1        0.14        3.52      9.03 o 
  -3  22   1      136.48       82.26      7.87 o 
  -2  22   1      169.29      177.95     11.32 o 
  -1  22   1        6.13       -3.65      3.65 o 
   0  22   1       60.21       65.47      6.89 o 
   1  22   1       65.45       50.11      7.12 o 
   2  22   1     2038.57     2031.87     39.49 o 
   3  22   1      388.62      997.76    118.49 o 
   4  22   1        6.60        2.74      5.93 o 
   5  22   1        4.91        4.12      6.13 o 
   6  22   1       16.56       14.09      6.63 o 
   7  22   1       23.06       15.13      6.85 o 
   8  22   1       40.09       43.72      8.93 o 
   9  22   1       59.76       60.31     16.95 o 
  10  22   1       10.65       11.06      7.57 o 
 -10  23   1       51.32       50.66     13.23 o 
  -9  23   1       83.59      100.88     15.04 o 
  -8  23   1        0.17       -6.85      7.38 o 
  -7  23   1        9.06        5.44      7.56 o 
  -6  23   1       10.37        1.24      9.07 o 
  -5  23   1       58.69       56.48      9.42 o 
  -4  23   1      161.21      170.20     13.10 o 
  -3  23   1        2.98       -4.40      6.43 o 
  -2  23   1      323.77      301.95     15.28 o 
  -1  23   1       68.42       76.29      7.30 o 
   0  23   1       39.79       23.53      5.65 o 
   1  23   1      107.83       97.21      8.86 o 
   2  23   1       84.85       86.25      8.97 o 
   3  23   1      140.53      133.51     11.83 o 
   4  23   1       34.75       35.59      8.23 o 
   5  23   1       89.72       81.82     12.98 o 
   6  23   1       24.51       18.95      7.54 o 
   7  23   1        0.53       11.52      6.97 o 
   8  23   1       26.39       42.94      9.24 o 
   9  23   1       22.14       19.84      7.76 o 
  10  23   1        3.00       10.96      7.42 o 
 -10  24   1       32.56       -2.59     15.88 o 
  -9  24   1        0.14       -6.30     14.66 o 
  -8  24   1        3.64       -2.30      9.58 o 
  -7  24   1        2.99        3.88      8.00 o 
  -6  24   1       49.02       38.81      9.64 o 
  -5  24   1        4.07       13.87      6.93 o 
  -4  24   1       12.42       25.13      7.44 o 
  -3  24   1       30.71       23.54      7.65 o 
  -2  24   1        3.36        4.36      4.48 o 
  -1  24   1      114.40      112.40     17.00 o 
   0  24   1      169.72      183.98     10.14 o 
   1  24   1      470.59      435.34     15.83 o 
   2  24   1      360.97      413.86     28.46 o 
   3  24   1        4.97        0.02      9.31 o 
   4  24   1        1.41        6.50      6.78 o 
   5  24   1       54.96       70.82     12.99 o 
   6  24   1       82.94       94.20     10.83 o 
   7  24   1       91.61      101.57     11.51 o 
   8  24   1       75.40       82.37     11.22 o 
   9  24   1        0.04        6.09      8.39 o 
 -10  25   1       20.54        6.60     13.16 o 
  -9  25   1        0.40        7.93     20.38 o 
  -8  25   1        2.53        2.77     11.94 o 
  -7  25   1       13.39        3.64      8.27 o 
  -6  25   1      276.34      290.16     35.32 o 
  -5  25   1       13.57        1.87      7.98 o 
  -4  25   1      124.45      126.85     15.87 o 
  -3  25   1       39.48       50.47      9.53 o 
  -2  25   1       11.80        8.87      9.53 o 
   0  25   1      170.74      148.27     11.52 o 
   1  25   1        7.98       10.89      6.12 o 
   2  25   1        1.51        8.65      7.17 o 
   3  25   1       10.85       16.21      7.55 o 
   4  25   1       23.10       15.55      8.51 o 
   5  25   1      154.42      183.13     22.77 o 
   6  25   1       15.91        4.30      6.49 o 
   7  25   1       21.47       19.70     11.96 o 
   8  25   1        5.95        7.59      9.21 o 
   9  25   1       16.34       21.08     10.71 o 
  -9  26   1       13.17       17.26     10.53 o 
  -8  26   1        1.44       -5.79      8.35 o 
  -7  26   1        4.37       33.71     20.87 o 
  -6  26   1        1.29       -7.95      7.95 o 
  -5  26   1       19.42       18.28     10.90 o 
  -4  26   1      114.21      137.05     15.46 o 
  -3  26   1        4.78        8.60      7.44 o 
  -2  26   1        0.42        1.54      5.64 o 
  -1  26   1     1934.93     1761.55     39.55 o 
   0  26   1       57.04       44.75      8.92 o 
   1  26   1       34.94       33.96      9.05 o 
   2  26   1      304.12      304.65     17.41 o 
   3  26   1       91.01       97.07     11.61 o 
   4  26   1       31.51       28.25      8.76 o 
   5  26   1        0.93       -0.84      6.32 o 
   6  26   1        0.48       -3.25      7.80 o 
   7  26   1      119.79      168.58     14.43 o 
   8  26   1       36.56       52.10     10.52 o 
   9  26   1        0.39       -6.90      9.78 o 
  -9  27   1        8.83       -2.86      8.90 o 
  -8  27   1       21.62       11.50     10.43 o 
  -7  27   1      147.41      137.10     24.94 o 
  -6  27   1       16.52       17.86     11.09 o 
  -5  27   1      100.27       87.78     25.61 o 
  -4  27   1       25.13       21.12     13.32 o 
  -3  27   1       76.37       81.10     11.54 o 
  -2  27   1       93.75       62.85     17.65 o 
  -1  27   1        4.04       21.59      7.39 o 
   0  27   1        8.86       17.08     10.79 o 
   1  27   1       60.48       95.23     13.28 o 
   2  27   1       52.10       42.65      9.80 o 
   3  27   1      125.13      125.51     12.83 o 
   4  27   1       13.26       17.01      7.71 o 
   5  27   1       48.99       48.90      9.84 o 
   6  27   1        2.80        1.75      7.08 o 
   7  27   1        3.87        1.23     13.70 o 
   8  27   1        4.10       11.14     10.44 o 
  -9  28   1       88.19       98.28     21.12 o 
  -8  28   1        5.53        8.88     10.49 o 
  -7  28   1       45.82       44.84     13.95 o 
  -6  28   1      161.51      156.06     17.68 o 
  -5  28   1       40.82       41.61     11.79 o 
  -4  28   1       33.53       10.75      9.00 o 
  -3  28   1      261.62      276.03     20.24 o 
  -2  28   1        3.20       13.36     27.34 o 
  -1  28   1      110.41      130.72     11.48 o 
   0  28   1        0.52       -5.64      5.64 o 
   1  28   1       13.73       24.13     20.10 o 
   2  28   1        1.06        5.78      8.97 o 
   3  28   1        4.16        5.46      7.00 o 
   4  28   1      256.67      301.89     18.82 o 
   5  28   1       24.94        9.41      8.60 o 
   6  28   1        0.67        2.56      7.32 o 
   7  28   1       10.37       13.35      8.45 o 
   8  28   1        2.93        9.89      8.07 o 
  -8  29   1        4.27       -5.37      9.59 o 
  -7  29   1       51.49       46.47     13.43 o 
  -6  29   1        8.61       26.96     11.28 o 
  -5  29   1      121.20      103.70     15.75 o 
  -4  29   1       26.90       30.50     10.36 o 
  -3  29   1       14.49        8.08     24.29 o 
  -2  29   1        0.10        7.73     15.94 o 
  -1  29   1      109.11       90.13     12.48 o 
   0  29   1        7.55       12.88     11.99 o 
   1  29   1      156.02      123.11     14.21 o 
   2  29   1       42.36       57.69     11.52 o 
   3  29   1       18.00       30.71     15.89 o 
   4  29   1       54.27       60.32     12.02 o 
   5  29   1       17.07       20.71     10.15 o 
   6  29   1       51.32       62.72     11.78 o 
   7  29   1        5.37        5.09      8.47 o 
  -8  30   1       18.35        9.88     10.70 o 
  -7  30   1        2.06        2.88     10.31 o 
  -6  30   1       22.57       20.00     10.80 o 
  -5  30   1        8.84        7.25     10.56 o 
  -4  30   1       65.35       17.18     13.49 o 
  -3  30   1      107.62      115.58     21.97 o 
  -2  30   1        5.25       33.49     26.15 o 
  -1  30   1        2.05        8.02     15.27 o 
   0  30   1        7.25       13.44      8.40 o 
   1  30   1       17.54       35.73      9.90 o 
   2  30   1       72.72       94.42     15.46 o 
   3  30   1       12.26       17.36      9.24 o 
   4  30   1       26.56       47.53     12.11 o 
   5  30   1        1.87       13.12      8.68 o 
   6  30   1       25.20       37.60     10.55 o 
   7  30   1        0.65       15.15      9.98 o 
  -7  31   1       10.01       13.87     17.56 o 
  -6  31   1       17.56        0.88     12.78 o 
  -5  31   1        2.36        8.26     11.23 o 
  -4  31   1        0.11        3.12     21.90 o 
  -3  31   1       53.30       28.38     25.78 o 
  -2  31   1       66.79      100.42     33.71 o 
  -1  31   1       59.84       49.87     18.24 o 
   0  31   1      169.48      174.47     16.64 o 
   1  31   1        5.03       13.13      9.36 o 
   2  31   1      117.41      148.05     20.56 o 
   3  31   1        0.48        3.68     10.78 o 
   4  31   1      123.15      139.49     17.54 o 
   5  31   1       68.71       94.57     15.06 o 
   6  31   1       47.29       61.47     13.08 o 
  -7  32   1       15.52       11.19     11.39 o 
  -6  32   1        1.28       -3.09      9.14 o 
  -5  32   1       56.82       43.00     13.78 o 
  -4  32   1        4.99       25.03     20.78 o 
  -3  32   1        5.47       -7.46     18.34 o 
  -2  32   1        0.38       34.95     30.23 o 
  -1  32   1       13.43       17.26     28.22 o 
   0  32   1       42.45       49.90     20.45 o 
   1  32   1       53.89       66.18     13.46 o 
   2  32   1      100.76       99.40     15.36 o 
   3  32   1        0.36       18.97     16.87 o 
   4  32   1        0.52        9.42     13.68 o 
   5  32   1       18.32       31.98     19.17 o 
   6  32   1        0.67       -9.45      9.51 o 
  -6  33   1       24.02       37.09     13.66 o 
  -5  33   1        7.54       -6.93     20.20 o 
  -4  33   1       86.92      126.29     25.35 o 
  -3  33   1       38.58       23.59     32.52 o 
  -2  33   1      199.00      235.07     44.53 o 
  -1  33   1       18.56       57.84     30.96 o 
   0  33   1       24.03       21.70     18.00 o 
   1  33   1        5.26       10.04     21.27 o 
   2  33   1       27.56       62.12     15.63 o 
   3  33   1       52.88       84.14     23.74 o 
   4  33   1        6.86       -9.54      9.54 o 
   5  33   1       75.94       71.64     19.28 o 
  -5  34   1        0.60      -20.44     20.44 o 
  -4  34   1       93.20      136.36     41.27 o 
  -3  34   1        7.14       12.28     30.98 o 
  -2  34   1       59.98       96.64     37.30 o 
  -1  34   1        4.76      -23.01     26.36 o 
   0  34   1       31.54       14.05     36.13 o 
   1  34   1       85.25      117.46     15.94 o 
   2  34   1        3.41       21.56     20.87 o 
   3  34   1        0.12        2.72     10.85 o 
   4  34   1       93.38       55.14     15.13 o 
  -4  35   1       17.23       38.52     34.19 o 
  -3  35   1       86.26      112.70     40.72 o 
  -2  35   1      215.06      360.12     54.63 o 
  -1  35   1       25.96       56.29     34.31 o 
   0  35   1        0.34      -24.27     24.27 o 
   1  35   1       25.16       60.32     28.21 o 
   2  35   1      161.31      184.14     26.83 o 
   3  35   1       26.42       31.67     20.57 o 
   1  36   1        0.09        0.22     25.11 o 
   2  36   1        0.33        6.56     21.43 o 
 -14   0   2        0.12        9.14     20.65 o 
 -13   0   2       56.70       18.06     20.16 o 
 -12   0   2        9.06       14.62     17.73 o 
 -11   0   2      132.16      109.31     20.72 o 
 -10   0   2       37.69       23.07     20.42 o 
  -9   0   2        1.07       17.82     19.20 o 
  -8   0   2       13.92        2.65     17.71 o 
  -7   0   2        2.59       13.08     15.35 o 
  -6   0   2      687.32      640.50     26.82 o 
  -5   0   2     3958.17     4407.56    117.15 o 
  -4   0   2       42.08       34.04      7.89 o 
  -3   0   2      100.82      108.53      8.71 o 
  -2   0   2    57602.57    65166.06   1605.14 o 
  -1   0   2     1253.60     1287.50     35.51 o 
   0   0   2      303.24      276.69     10.76 o 
   1   0   2     1349.45     1285.61     36.34 o 
   2   0   2      126.11      158.57      9.60 o 
   3   0   2     1909.30     1824.21     52.18 o 
   4   0   2       87.91       83.69     11.36 o 
   5   0   2       39.82       34.94      4.55 o 
   6   0   2        6.06       -2.39      6.77 o 
   7   0   2      293.68      245.67     32.89 o 
   8   0   2       45.60       63.58     22.86 o 
   9   0   2        3.06       10.22     19.32 o 
  10   0   2        4.43       14.05     23.12 o 
  11   0   2      103.39       69.56     29.86 o 
  12   0   2       51.60       51.40     30.05 o 
 -14   1   2        7.42      -13.41     13.41 o 
 -13   1   2       62.85       41.44     15.29 o 
 -12   1   2      167.71      148.81     17.03 o 
 -11   1   2       31.10       22.39     11.80 o 
 -10   1   2       15.26       21.79     12.76 o 
  -9   1   2       26.14       30.05     11.85 o 
  -8   1   2        4.61       10.23     10.11 o 
  -7   1   2      303.96      333.21     17.77 o 
  -6   1   2      606.35      665.62     24.35 o 
  -5   1   2      200.27      233.04     12.58 o 
  -4   1   2       16.05       32.86      4.09 o 
  -3   1   2    27338.06    33379.13    420.92 o 
  -2   1   2     8375.30     9915.49    148.73 o 
  -1   1   2     1681.46     1679.85     54.91 o 
   0   1   2     2378.89     2283.50     38.32 o 
   1   1   2       57.75       70.02      4.64 o 
   2   1   2      744.21      718.33     16.69 o 
   3   1   2     1365.54     1270.81     27.20 o 
   4   1   2      374.13      336.53      8.44 o 
   5   1   2        1.28       -1.71      3.07 o 
   6   1   2      127.44      122.50      7.79 o 
   7   1   2       47.59       50.59     14.74 o 
   8   1   2       93.48       83.63     17.20 o 
   9   1   2        4.00       -3.29     13.27 o 
  10   1   2       75.87       73.20     19.74 o 
  11   1   2       16.97        7.86     17.03 o 
  12   1   2       54.72       79.19     23.30 o 
 -14   2   2       15.89       16.69     14.72 o 
 -13   2   2       60.53       43.48     15.39 o 
 -12   2   2        8.12      -10.97     14.62 o 
 -11   2   2      158.88      162.01     18.96 o 
 -10   2   2      522.68      512.50     25.44 o 
  -9   2   2        0.00        5.36     10.46 o 
  -8   2   2      318.77      305.96     19.39 o 
  -7   2   2       68.45      101.37     12.03 o 
  -6   2   2       99.67       98.36      8.07 o 
  -5   2   2       42.90       37.52      5.27 o 
  -4   2   2     1097.25     1233.28     21.06 o 
  -3   2   2     4604.08     5363.46     76.05 o 
  -2   2   2    12931.93    14854.55    218.25 o 
  -1   2   2     2232.90     2489.67     53.79 o 
   0   2   2     4145.82     4211.25     59.36 o 
   1   2   2       82.96       94.62      7.05 o 
   2   2   2      835.91      668.09     15.85 o 
   3   2   2       11.22       21.41      2.46 o 
   4   2   2      104.40       80.48      4.15 o 
   5   2   2       39.21       39.14      3.25 o 
   6   2   2      868.43      745.63     16.89 o 
   7   2   2      888.67      777.70     36.60 o 
   8   2   2       18.44       26.20     14.28 o 
   9   2   2        0.04      -16.44     16.44 o 
  10   2   2        2.12       -1.44     13.80 o 
  11   2   2        7.29       -7.91     11.44 o 
  12   2   2        4.24        6.99     10.32 o 
 -14   3   2        6.97       -5.05     12.78 o 
 -13   3   2      103.15      100.53     16.83 o 
 -12   3   2      198.20      184.14     21.03 o 
 -11   3   2      246.73      246.84     21.67 o 
 -10   3   2      120.78      119.55     15.87 o 
  -9   3   2        5.06        2.55     12.03 o 
  -8   3   2      117.63      132.76     17.47 o 
  -7   3   2      396.07      398.75     19.26 o 
  -6   3   2      105.94      131.20      9.20 o 
  -5   3   2      290.62      300.45     10.14 o 
  -4   3   2     2065.26     2362.96     39.53 o 
  -3   3   2     1902.38     2261.28     34.06 o 
  -2   3   2      481.57      489.48     13.03 o 
  -1   3   2      130.48      110.24      4.73 o 
   0   3   2      309.43      310.10      8.53 o 
   1   3   2      515.62      420.96      9.78 o 
   2   3   2     1674.53     1529.26     30.74 o 
   3   3   2      615.55      558.84      8.67 o 
   4   3   2     1028.39     1021.63     16.78 o 
   5   3   2       45.77       48.08      3.68 o 
   6   3   2      225.31      233.41      8.29 o 
   7   3   2        3.39       20.00     12.66 o 
   8   3   2      210.45      206.87     22.82 o 
   9   3   2       27.80        5.16      9.50 o 
  10   3   2      192.58      240.65     38.78 o 
  11   3   2        0.04        5.60     13.81 o 
  12   3   2        0.86      -16.38     16.38 o 
 -14   4   2       81.95       46.65     36.05 o 
 -13   4   2      165.66      172.13     21.57 o 
 -12   4   2       41.00       23.10     14.20 o 
 -11   4   2       82.16       95.02     18.59 o 
 -10   4   2       45.26       42.44     13.00 o 
  -9   4   2       26.93       25.32     10.81 o 
  -8   4   2      208.92      214.51     17.02 o 
  -7   4   2      621.87      627.95     18.93 o 
  -6   4   2        4.89       12.97      4.76 o 
  -5   4   2      679.04      719.53     16.34 o 
  -4   4   2        9.28        4.13      3.19 o 
  -3   4   2     1147.09     1229.41     20.22 o 
  -2   4   2      982.98     1029.52     17.86 o 
  -1   4   2       34.24       30.57      3.02 o 
   0   4   2     1059.75      985.36     17.37 o 
   1   4   2        0.29        0.89      1.29 o 
   2   4   2     1991.25     2022.17     33.93 o 
   3   4   2      764.68      674.63     10.35 o 
   4   4   2      397.32      424.44      9.63 o 
   5   4   2      227.47      189.55      6.56 o 
   6   4   2        8.08        8.20      3.37 o 
   7   4   2      254.55      191.68     31.31 o 
   8   4   2       82.39       86.95     24.52 o 
   9   4   2       60.80       26.25     12.05 o 
  10   4   2       10.01        8.81     14.43 o 
  11   4   2        0.48        6.38     15.76 o 
  12   4   2       27.93       12.27     19.11 o 
 -14   5   2       30.73       24.06     16.22 o 
 -13   5   2      115.83      118.72     19.27 o 
 -12   5   2       64.50       70.69     15.74 o 
 -11   5   2        6.47       10.14     12.03 o 
 -10   5   2       73.16       67.21     13.36 o 
  -9   5   2        5.11       19.49     10.31 o 
  -8   5   2        0.02        7.71      9.42 o 
  -7   5   2     1476.12     1435.47     32.61 o 
  -6   5   2      850.10      843.53     19.16 o 
  -5   5   2       29.84       40.52      4.87 o 
  -4   5   2     1114.90     1184.65     22.27 o 
  -3   5   2      209.83      214.17      7.21 o 
  -2   5   2      896.88      905.66     15.30 o 
  -1   5   2       53.65       58.19      3.37 o 
   0   5   2      692.45      636.72     17.39 o 
   1   5   2      411.79      419.58      9.34 o 
   2   5   2     1152.28     1117.09     19.53 o 
   3   5   2     3860.41     3665.49     50.81 o 
   4   5   2      162.88      149.56      8.71 o 
   5   5   2      131.53      113.81      9.57 o 
   6   5   2       30.97       20.62      8.46 o 
   8   5   2        0.37       -5.81     11.49 o 
   9   5   2       39.85       27.40     17.03 o 
  10   5   2        0.04       -5.75     14.31 o 
  11   5   2        0.33       -2.00     16.23 o 
  12   5   2       81.61       88.07     24.28 o 
 -14   6   2       12.85      -19.18     24.05 o 
 -13   6   2       10.12       12.34     16.22 o 
 -12   6   2       18.58       20.79     25.08 o 
 -11   6   2      310.95      299.49     25.58 o 
 -10   6   2        4.03       -4.27     10.42 o 
  -9   6   2       11.39       -5.72     18.53 o 
  -8   6   2     1209.58     1124.13     46.92 o 
  -7   6   2     1055.49     1117.01     24.36 o 
  -6   6   2       14.75        7.25      4.90 o 
  -5   6   2      455.46      441.26     12.32 o 
  -4   6   2      149.75      174.01      7.41 o 
  -3   6   2      681.14      720.77     16.00 o 
  -2   6   2       11.99        4.74      2.30 o 
  -1   6   2     3475.34     3471.90     76.42 o 
   0   6   2     1881.23     1805.35     37.96 o 
   1   6   2       22.06       25.02      2.75 o 
   2   6   2     1687.09     1587.22     24.90 o 
   3   6   2     1811.52     1759.02     37.24 o 
   4   6   2      422.42      504.17     17.39 o 
   5   6   2        2.11        4.20      2.24 o 
   6   6   2      351.64      300.76     13.27 o 
   7   6   2      892.30      790.14     37.62 o 
   8   6   2      218.34      195.55     22.81 o 
   9   6   2       45.23       32.99     15.85 o 
  10   6   2       79.74       96.25     20.79 o 
  11   6   2        1.53        2.62     16.63 o 
  12   6   2        0.20      -14.17     17.21 o 
 -13   7   2       56.89       66.38     19.39 o 
 -12   7   2      157.14      152.54     17.72 o 
 -11   7   2       20.65       20.38     10.89 o 
 -10   7   2       95.86       87.03     12.32 o 
  -9   7   2        0.28       11.26      8.84 o 
  -8   7   2        0.40        2.05      8.11 o 
  -7   7   2       77.20       75.74      9.83 o 
  -6   7   2        1.08        9.22      3.92 o 
  -5   7   2      202.97      193.85      8.59 o 
  -4   7   2      384.66      391.46     10.75 o 
  -3   7   2     1505.79     1485.17     26.09 o 
  -2   7   2      183.86      187.44      7.30 o 
  -1   7   2       27.11       17.77      2.71 o 
   0   7   2     1683.74     1737.88     32.83 o 
   1   7   2      297.30      256.67      7.78 o 
   2   7   2     6828.55     6935.02    132.13 o 
   3   7   2       90.20      122.24      6.76 o 
   4   7   2      711.97      705.21     15.49 o 
   5   7   2     1174.87     1062.14     20.52 o 
   6   7   2       54.27       74.57     15.46 o 
   7   7   2       66.71       99.90     17.04 o 
   8   7   2       11.66       22.74     13.99 o 
   9   7   2       19.14       46.82     17.26 o 
  10   7   2        0.17       -9.16     20.07 o 
  11   7   2       32.72       26.23     18.25 o 
  12   7   2        4.01      -12.29     16.38 o 
 -13   8   2        0.49        2.62     15.66 o 
 -12   8   2       86.55      102.20     19.65 o 
 -11   8   2       28.97       21.64     10.78 o 
 -10   8   2      116.85      130.89     13.77 o 
  -9   8   2       14.14       21.68     10.33 o 
  -8   8   2      444.22      405.43     17.39 o 
  -7   8   2      209.41      254.45     14.62 o 
  -6   8   2       64.48       70.84      6.63 o 
  -5   8   2       77.86       78.99      6.23 o 
  -4   8   2       87.55      109.33      6.18 o 
  -3   8   2      308.09      325.66      8.97 o 
  -2   8   2     1401.53     1364.06     23.81 o 
  -1   8   2      701.42      831.36     15.73 o 
   0   8   2      498.25      472.80     10.67 o 
   1   8   2      111.09      155.28     12.19 o 
   2   8   2      192.18      174.16     10.52 o 
   3   8   2     1134.17     1056.91     60.76 o 
   4   8   2      542.55      556.87     12.61 o 
   5   8   2        3.69       10.06      2.43 o 
   6   8   2       13.56       19.65     13.06 o 
   7   8   2      292.87      320.00     26.59 o 
   8   8   2       82.19       54.57     15.85 o 
   9   8   2      308.59      300.84     29.42 o 
  10   8   2       13.20       20.51     16.54 o 
  11   8   2       50.43       51.93     21.51 o 
  12   8   2        3.66       -3.79      6.28 o 
 -13   9   2       45.15       60.37     19.18 o 
 -12   9   2       55.01       52.69     20.62 o 
 -11   9   2        7.76        5.85      9.97 o 
 -10   9   2      458.06      415.46     19.38 o 
  -9   9   2       39.10       30.22     12.31 o 
  -8   9   2      180.62      186.85     13.49 o 
  -7   9   2       31.08       37.27      8.18 o 
  -6   9   2      178.35      173.06      9.30 o 
  -5   9   2       60.90       66.59      5.88 o 
  -4   9   2        0.07       -0.96      2.81 o 
  -3   9   2     1915.59     1927.87     33.02 o 
  -2   9   2      470.17      458.78     11.55 o 
  -1   9   2      118.21      139.61     10.14 o 
   0   9   2      701.60      708.78     14.88 o 
   1   9   2      700.04      775.85     24.06 o 
   2   9   2      288.64      355.18      9.73 o 
   3   9   2      320.46      360.86     10.37 o 
   4   9   2      801.91      696.04     18.56 o 
   5   9   2      553.50      587.22     25.76 o 
   6   9   2      389.02      359.52     16.94 o 
   7   9   2      932.69      803.64     62.79 o 
   8   9   2       29.70       26.91     14.14 o 
   9   9   2       21.48        9.11     20.33 o 
  10   9   2       32.12       31.71     28.58 o 
  11   9   2       13.24        4.71      9.21 o 
  12   9   2       28.91       31.37      8.16 o 
 -13  10   2       23.18       49.12     18.48 o 
 -12  10   2        3.40        3.00     14.65 o 
 -11  10   2       63.04       64.89     16.54 o 
 -10  10   2       10.35       22.19      9.27 o 
  -9  10   2        1.20        1.03      9.96 o 
  -8  10   2      236.82      250.53     14.45 o 
  -7  10   2      675.60      656.19     22.01 o 
  -6  10   2      123.65      109.47      7.83 o 
  -5  10   2        5.26        0.25      3.36 o 
  -4  10   2       41.64       26.56      6.58 o 
  -3  10   2      137.42      140.39      7.13 o 
  -2  10   2     1090.74     1016.66     25.65 o 
  -1  10   2     1157.70     1125.99     22.21 o 
   0  10   2      460.15      495.53     11.17 o 
   1  10   2      563.49      660.24     12.80 o 
   2  10   2      245.90      258.50      8.88 o 
   3  10   2     1836.54     1772.42     32.33 o 
   4  10   2     3300.75     3202.52     59.87 o 
   5  10   2      282.23      273.76     15.75 o 
   6  10   2      343.31      333.02     15.26 o 
   7  10   2      100.13      120.11     10.86 o 
   8  10   2      103.30      143.93     21.62 o 
   9  10   2        7.23       -1.30     14.17 o 
  10  10   2        0.01        1.07      5.74 o 
  11  10   2       39.43       39.19      8.67 o 
 -13  11   2        3.62      -15.30     15.30 o 
 -12  11   2        2.32       15.64     15.22 o 
 -11  11   2       27.10       30.36     14.64 o 
 -10  11   2       21.16       25.58     13.38 o 
  -9  11   2       97.04      104.02     11.54 o 
  -8  11   2        1.27       13.53      7.59 o 
  -7  11   2      734.99      733.27     22.35 o 
  -6  11   2       65.21       49.77      9.75 o 
  -5  11   2      254.91      251.92     10.10 o 
  -4  11   2     1140.39     1033.43     22.43 o 
  -3  11   2      108.76      123.01      6.29 o 
  -2  11   2      526.44      544.30     14.43 o 
  -1  11   2     1690.79     1681.26     24.36 o 
   0  11   2     1846.75     1832.73     31.38 o 
   1  11   2       76.13      109.21      5.21 o 
   2  11   2      414.70      445.35     11.72 o 
   3  11   2        0.99        3.23      2.73 o 
   4  11   2     1603.23     1500.55     29.45 o 
   5  11   2       53.79       62.88      7.14 o 
   6  11   2      228.27      239.66     21.93 o 
   7  11   2        8.86        7.48      6.05 o 
   8  11   2      252.19      234.37     14.60 o 
   9  11   2       67.33       79.58     10.39 o 
  10  11   2        0.01        6.82      5.64 o 
  11  11   2        3.00        4.02     10.01 o 
 -13  12   2      120.65      104.83     22.63 o 
 -12  12   2        3.13        1.51     14.21 o 
 -11  12   2        0.06       10.71     14.39 o 
 -10  12   2        8.79        7.14     12.70 o 
  -9  12   2        0.43       -2.32     11.13 o 
  -8  12   2        5.51        7.41      8.35 o 
  -7  12   2      347.07      310.87     15.84 o 
  -6  12   2       26.54       25.14      6.76 o 
  -5  12   2      365.58      341.97     11.41 o 
  -4  12   2     1110.35     1072.26     19.77 o 
  -3  12   2      729.93      691.15     12.97 o 
  -2  12   2     1214.10     1113.63     19.38 o 
  -1  12   2      163.86      128.32      5.72 o 
   0  12   2        4.08       11.62      2.99 o 
   1  12   2      279.15      329.10     13.04 o 
   2  12   2      116.35      134.64      5.90 o 
   3  12   2       42.84       45.24      4.85 o 
   4  12   2     1467.12     1447.46     28.77 o 
   5  12   2      235.13      266.16     11.05 o 
   6  12   2      461.39      430.72     17.94 o 
   7  12   2       61.47       74.25      9.51 o 
   8  12   2        5.45       11.11      5.91 o 
   9  12   2       37.73       39.12      8.52 o 
  10  12   2       28.73       24.17      7.54 o 
  11  12   2        2.28        3.51      9.59 o 
 -13  13   2        0.04       10.33     16.15 o 
 -12  13   2      148.75      167.97     21.70 o 
 -11  13   2       58.29       56.27     16.24 o 
 -10  13   2        0.09       -0.04     12.38 o 
  -9  13   2       70.26       86.81     18.08 o 
  -8  13   2       34.73       34.89      8.64 o 
  -7  13   2        0.12       -7.44      7.44 o 
  -6  13   2       18.08       25.79      5.23 o 
  -5  13   2       17.56       18.83      4.97 o 
  -4  13   2       11.46       13.33      3.37 o 
  -3  13   2       32.95       37.75      3.83 o 
  -2  13   2       20.25       30.58      3.78 o 
  -1  13   2       23.17       28.06      7.46 o 
   0  13   2     1935.48     1971.72     34.28 o 
   1  13   2     1679.52     1515.39     25.89 o 
   2  13   2     2493.82     2510.70     39.71 o 
   3  13   2       19.42       15.00      3.79 o 
   4  13   2       77.04       79.07      6.71 o 
   5  13   2        1.70        3.74      3.69 o 
   6  13   2      679.30      669.72     23.18 o 
   7  13   2      268.36      265.66     15.50 o 
   8  13   2        1.61        6.68      7.74 o 
   9  13   2       14.31        8.69      8.58 o 
  10  13   2       32.89       33.61      9.06 o 
  11  13   2       32.16       44.35     22.52 o 
 -13  14   2       22.10        6.14     16.32 o 
 -12  14   2       63.32       73.37     18.44 o 
 -11  14   2       38.53       74.84     20.83 o 
 -10  14   2       39.35       33.09     18.37 o 
  -9  14   2      235.49      212.39     19.37 o 
  -8  14   2      862.76      769.61     32.21 o 
  -7  14   2        4.93        3.72      5.71 o 
  -6  14   2      142.08      160.87      9.75 o 
  -5  14   2        5.74        4.48      3.14 o 
  -4  14   2       59.98       71.74      5.50 o 
  -3  14   2        8.03       12.92      3.18 o 
  -2  14   2        0.02        1.79      2.76 o 
  -1  14   2      598.15      615.06     13.15 o 
   0  14   2      214.59      205.45     10.54 o 
   1  14   2      273.31      271.42      9.30 o 
   2  14   2       15.69       18.69      3.77 o 
   3  14   2       16.08       27.43      4.47 o 
   4  14   2        0.07       -2.36      3.41 o 
   5  14   2      783.69      773.32     19.63 o 
   6  14   2        0.51       -2.92      4.37 o 
   7  14   2      501.52      487.40     21.84 o 
   8  14   2      116.44      102.47     11.71 o 
   9  14   2        8.39        4.73      6.43 o 
  10  14   2        1.05       -2.54      8.83 o 
  11  14   2       13.79       15.21      7.49 o 
 -13  15   2       45.80        4.94     16.03 o 
 -12  15   2       89.20      116.34     25.92 o 
 -11  15   2       92.53       74.39     17.03 o 
 -10  15   2      178.18      193.19     20.28 o 
  -9  15   2      217.69      246.68     20.97 o 
  -8  15   2      441.85      444.50     25.43 o 
  -7  15   2       16.76       21.37      6.88 o 
  -6  15   2       81.01       64.11      6.80 o 
  -5  15   2       88.56      102.63      6.73 o 
  -4  15   2      149.24      163.95      7.67 o 
  -3  15   2      887.26      930.98     18.16 o 
  -2  15   2     1548.73     1514.44     25.77 o 
  -1  15   2      652.31      612.81     11.92 o 
   0  15   2        1.64        8.74      3.04 o 
   1  15   2      784.94      759.16     17.23 o 
   2  15   2     1313.26     1307.91     23.95 o 
   3  15   2      436.85      441.30     12.42 o 
   4  15   2       93.14      110.34      7.57 o 
   5  15   2     1186.14     1194.02     23.88 o 
   6  15   2      161.18      144.80     11.19 o 
   7  15   2      153.01      136.66     11.48 o 
   8  15   2       14.70       17.70      6.27 o 
   9  15   2       73.18       66.32     12.60 o 
  10  15   2       15.12       13.59      9.25 o 
  11  15   2       26.47       18.70      9.45 o 
 -12  16   2      116.34      149.01     22.11 o 
 -11  16   2       24.59       17.44     15.87 o 
 -10  16   2        4.51       -4.95     15.04 o 
  -9  16   2        8.66       27.23     13.38 o 
  -8  16   2      347.58      357.22     22.14 o 
  -7  16   2      267.01      271.81     19.20 o 
  -6  16   2       92.07       83.24      7.38 o 
  -5  16   2       20.76       12.64      3.63 o 
  -4  16   2       22.90       25.45      4.28 o 
  -3  16   2        0.15        0.42      2.95 o 
  -2  16   2        0.00       -0.54      2.56 o 
  -1  16   2      551.47      520.08     11.10 o 
   0  16   2      588.84      534.86     14.26 o 
   1  16   2      189.02      181.22      8.55 o 
   2  16   2      590.25      573.84     17.89 o 
   3  16   2     4178.60     4075.70     62.86 o 
   4  16   2       57.73       74.77      6.91 o 
   5  16   2       88.92       79.35      7.12 o 
   6  16   2      599.41      653.73     20.39 o 
   7  16   2        0.11       -0.67      4.66 o 
   8  16   2       13.29       15.70      6.19 o 
   9  16   2       78.66       89.41      9.92 o 
  10  16   2        1.75       -0.51      6.51 o 
  11  16   2        6.12       -5.99      5.99 o 
 -12  17   2       12.40      -18.52     19.33 o 
 -11  17   2       20.30        0.14     14.25 o 
 -10  17   2        1.18       -9.65     13.46 o 
  -9  17   2       37.83       60.89     14.67 o 
  -8  17   2      865.08      839.42     32.22 o 
  -7  17   2       48.69       58.75     10.24 o 
  -6  17   2        5.97        0.40      6.09 o 
  -5  17   2        2.06       -0.79      3.00 o 
  -4  17   2      155.82      150.89     11.18 o 
  -3  17   2     1226.16     1170.68     22.00 o 
  -2  17   2      175.36      171.43      7.15 o 
  -1  17   2        2.76        2.07      2.79 o 
   0  17   2        1.59        1.01      3.69 o 
   1  17   2      531.28      521.41     14.52 o 
   2  17   2      406.88      385.03     11.98 o 
   3  17   2      193.12      186.43      9.54 o 
   4  17   2      105.19      111.93      8.07 o 
   5  17   2      847.83      996.89     47.40 o 
   6  17   2        1.88        4.81      5.23 o 
   7  17   2       59.04       55.01      7.86 o 
   8  17   2       55.63       66.82      8.86 o 
   9  17   2       11.96       16.52      6.21 o 
  10  17   2       42.90       41.92     16.05 o 
 -12  18   2       30.93       33.11     22.15 o 
 -11  18   2       51.74       57.73     22.31 o 
 -10  18   2      115.95      118.80     24.27 o 
  -9  18   2        0.07       17.20     13.58 o 
  -8  18   2      152.52      163.69     14.44 o 
  -7  18   2      645.26      638.00     36.32 o 
  -6  18   2        0.89       10.37      8.62 o 
  -5  18   2       19.25       27.68      4.71 o 
  -4  18   2       20.73       27.72      4.66 o 
  -3  18   2      115.26      137.95     11.60 o 
  -2  18   2      225.58      233.98      8.12 o 
  -1  18   2       98.76      112.75      6.20 o 
   0  18   2      113.10      109.43      7.83 o 
   1  18   2      161.04      174.60      9.45 o 
   2  18   2      358.23      334.49     14.01 o 
   3  18   2      682.12      630.60     16.22 o 
   4  18   2       78.58       85.07      7.52 o 
   5  18   2      443.32      443.79     16.95 o 
   6  18   2      114.89      100.36      9.54 o 
   7  18   2      245.90      243.01     14.54 o 
   8  18   2       13.22       21.30      6.25 o 
   9  18   2        5.45        7.51      7.01 o 
  10  18   2       13.02       -1.50      8.78 o 
 -12  19   2       94.96      116.35     28.01 o 
 -11  19   2      137.91      138.21     26.98 o 
 -10  19   2        0.01       15.46     19.39 o 
  -9  19   2        0.30       13.48     18.58 o 
  -8  19   2       49.12       38.95     14.24 o 
  -7  19   2      176.74      174.17     17.72 o 
  -6  19   2       47.22       52.16      9.55 o 
  -5  19   2       15.78       21.74      5.82 o 
  -4  19   2       16.71        7.39      5.70 o 
  -3  19   2       61.75       64.54      5.45 o 
  -2  19   2       11.14        4.13      3.27 o 
  -1  19   2      871.88      860.99     17.97 o 
   0  19   2       18.71       11.42      5.18 o 
   1  19   2        1.84        2.48      4.58 o 
   2  19   2      705.71      690.11     18.26 o 
   3  19   2        2.57       -3.08      5.20 o 
   4  19   2      421.02      410.41     14.96 o 
   5  19   2       38.94       39.27      6.99 o 
   6  19   2       51.02       49.13      8.03 o 
   7  19   2       35.18       33.42     10.76 o 
   8  19   2        8.47       17.73      6.66 o 
   9  19   2        4.46       12.27      6.81 o 
  10  19   2        7.80        2.50     11.37 o 
 -12  20   2        1.56       16.47     31.31 o 
 -11  20   2       54.57       51.32     23.60 o 
 -10  20   2        0.00       14.03     20.39 o 
  -9  20   2        0.00       20.15     19.76 o 
  -8  20   2       92.88      120.40     22.93 o 
  -7  20   2      147.37      167.98     23.84 o 
  -6  20   2      148.85      169.56     22.73 o 
  -5  20   2      494.00      426.40     20.15 o 
  -4  20   2       52.45       60.43      9.06 o 
  -3  20   2      172.28      179.82      8.72 o 
  -2  20   2      123.40      117.94      6.93 o 
  -1  20   2        3.26        6.48      4.05 o 
   0  20   2       35.87       27.98      5.42 o 
   1  20   2      508.37      504.99     15.58 o 
   2  20   2       11.35       11.84      5.14 o 
   3  20   2      108.64       95.11      8.21 o 
   4  20   2      461.42      436.04     14.26 o 
   5  20   2        1.00       -3.85      5.30 o 
   6  20   2       17.58        9.69      5.70 o 
   7  20   2       29.36       35.91      8.15 o 
   8  20   2      292.40      354.18     16.80 o 
   9  20   2       34.16       32.00      8.54 o 
  10  20   2        8.63       11.49      7.81 o 
 -11  21   2        1.36       12.60     22.03 o 
 -10  21   2      322.89      376.57     34.96 o 
  -9  21   2       68.89       83.54     23.16 o 
  -8  21   2       73.85       51.15     20.08 o 
  -7  21   2      562.72      629.40     37.04 o 
  -6  21   2       76.05      117.48     24.73 o 
  -5  21   2      107.42      136.21     21.24 o 
  -4  21   2      130.49      106.83      9.44 o 
  -3  21   2       93.49       88.88      8.00 o 
  -2  21   2      158.69      162.28      9.54 o 
  -1  21   2      418.48      419.26     13.52 o 
   0  21   2       39.90       29.63      5.63 o 
   1  21   2     2036.18     1950.10     37.54 o 
   2  21   2       53.46       48.55      7.09 o 
   3  21   2      448.54      484.41     22.41 o 
   4  21   2       56.41       44.33      6.46 o 
   5  21   2        7.05       -4.38      4.38 o 
   6  21   2       34.14       51.39     10.83 o 
   7  21   2        0.73        5.70      6.32 o 
   8  21   2       15.93        4.87      6.87 o 
   9  21   2        3.61        2.04      7.68 o 
  10  21   2       64.53      146.02     39.42 o 
 -11  22   2        3.35        7.69     21.07 o 
 -10  22   2       12.34       33.78     22.86 o 
  -9  22   2        4.13      -15.45     31.07 o 
  -8  22   2      361.28      361.74     32.93 o 
  -7  22   2       47.24       30.78     20.64 o 
  -6  22   2      281.45      278.64     28.02 o 
  -5  22   2        6.41        6.95      9.08 o 
  -4  22   2      170.95      179.50     12.40 o 
  -3  22   2        0.00       -4.29      6.48 o 
  -2  22   2        0.15        3.99      4.51 o 
  -1  22   2       11.58       13.68      5.57 o 
   0  22   2        4.95        3.32      4.44 o 
   1  22   2       61.13       63.18      7.54 o 
   2  22   2        9.99        6.63     10.66 o 
   3  22   2      303.46      287.22     19.69 o 
   4  22   2        3.06        3.90      5.15 o 
   5  22   2       19.15       12.29      6.90 o 
   6  22   2        0.35       -0.06      5.90 o 
   7  22   2       44.70       53.92      9.07 o 
   8  22   2       19.09       11.30      7.02 o 
   9  22   2       69.84       73.35     12.92 o 
 -11  23   2        0.11       -6.00     22.52 o 
 -10  23   2        7.31        0.69     20.65 o 
  -9  23   2        6.07       13.35     21.23 o 
  -8  23   2       18.61       13.60     18.93 o 
  -7  23   2       64.66      135.02     25.19 o 
  -6  23   2       36.61       27.02      8.66 o 
  -5  23   2        9.04       10.09      8.07 o 
  -4  23   2        0.49       11.13      4.95 o 
  -3  23   2      392.64      347.72     18.27 o 
  -2  23   2       29.79       60.95     19.66 o 
  -1  23   2      454.45      498.67     39.81 o 
   0  23   2       87.45       72.19      8.78 o 
   1  23   2       49.04       51.71      8.19 o 
   2  23   2       65.38       57.47      7.91 o 
   3  23   2        0.00       -4.91      4.91 o 
   4  23   2        8.32        4.82      5.98 o 
   5  23   2       17.84       29.30      7.27 o 
   6  23   2        8.06        9.18      6.59 o 
   7  23   2        0.04       -4.45      5.69 o 
   8  23   2       96.88      150.44     16.86 o 
   9  23   2       23.85       19.10      7.58 o 
 -10  24   2       10.17      -11.92     21.66 o 
  -9  24   2        5.04       13.80     20.51 o 
  -8  24   2        2.24        1.92     10.16 o 
  -7  24   2       17.61       32.29     10.66 o 
  -6  24   2       72.75       78.76     12.60 o 
  -5  24   2       34.87       40.35     10.12 o 
  -4  24   2       56.93       46.74      8.08 o 
  -3  24   2       22.56       23.50     12.14 o 
  -2  24   2     1048.02      957.71     25.94 o 
  -1  24   2      197.17      214.09     12.60 o 
   0  24   2       36.34       45.22      7.61 o 
   1  24   2       12.77       12.07      6.04 o 
   2  24   2       90.80       96.28     12.08 o 
   3  24   2       57.02       57.42      8.99 o 
   4  24   2        0.07       -0.85      6.13 o 
   5  24   2        1.92       -7.69      9.67 o 
   6  24   2        1.29        4.59      6.15 o 
   7  24   2        8.44       22.56      8.25 o 
   8  24   2        0.57       -0.07      6.35 o 
   9  24   2        6.53       13.63      7.66 o 
 -10  25   2        0.18        1.43      9.76 o 
  -9  25   2        0.97        1.64     16.46 o 
  -8  25   2        0.02        7.69      9.19 o 
  -7  25   2        3.77        1.74      9.85 o 
  -6  25   2        2.05       16.93      8.83 o 
  -5  25   2      229.51      257.29     19.29 o 
  -4  25   2        8.93       16.08     16.74 o 
  -3  25   2      144.74      115.83     19.48 o 
  -2  25   2       66.40       41.02      8.94 o 
  -1  25   2        2.10        5.36      5.37 o 
   0  25   2       12.25       -3.59      4.94 o 
   1  25   2        6.25        7.81      6.36 o 
   2  25   2       29.65       24.86      8.37 o 
   3  25   2      108.56       78.41     10.11 o 
   4  25   2       89.43       97.87     12.59 o 
   5  25   2        5.22        6.22      7.73 o 
   6  25   2        7.24       14.00      7.11 o 
   7  25   2        0.21        8.22      7.10 o 
   8  25   2       19.23       22.57      8.92 o 
 -10  26   2        1.91       -1.62     13.47 o 
  -9  26   2       88.11      107.18     18.56 o 
  -8  26   2        7.43        5.56      9.93 o 
  -7  26   2        8.30       11.66      9.69 o 
  -6  26   2        4.25       -6.92      6.92 o 
  -5  26   2        2.73        6.67     10.30 o 
  -4  26   2        0.60      -15.94     15.94 o 
  -3  26   2       81.12      100.35     12.56 o 
  -2  26   2        0.42        2.49      6.28 o 
  -1  26   2      117.85      141.94     14.38 o 
   0  26   2      192.89      232.70     26.66 o 
   1  26   2        0.05       -0.62      6.09 o 
   2  26   2       60.68       38.60      8.49 o 
   3  26   2      234.12      259.44     16.80 o 
   4  26   2       13.51       24.50      8.82 o 
   5  26   2       19.97       32.29      9.48 o 
   6  26   2       54.69       59.40     13.86 o 
   7  26   2        3.02        0.32      7.70 o 
   8  26   2       33.48       48.41     12.08 o 
  -9  27   2       54.46       47.48     13.33 o 
  -8  27   2       48.06       58.47     12.95 o 
  -7  27   2        1.00        3.57     10.94 o 
  -6  27   2        0.13       -0.15      8.61 o 
  -5  27   2      106.21      152.42     23.77 o 
  -4  27   2       47.42       53.01     18.41 o 
  -3  27   2      112.48      101.07     12.64 o 
  -2  27   2        6.09        8.65     11.80 o 
  -1  27   2        0.00        4.98      7.37 o 
   0  27   2       18.85       32.21      7.83 o 
   1  27   2        7.31        9.10      6.44 o 
   2  27   2       49.99       64.03      9.85 o 
   3  27   2        0.03        7.63      7.57 o 
   4  27   2      137.98      173.17     16.22 o 
   5  27   2       79.64       98.51     13.87 o 
   6  27   2        1.99       10.03      8.42 o 
   7  27   2        1.32        4.37     14.52 o 
   8  27   2        0.10       -0.63     13.94 o 
  -9  28   2       75.60       73.02     15.23 o 
  -8  28   2        0.87       -3.46     10.34 o 
  -7  28   2        7.15        3.18     10.29 o 
  -6  28   2        4.48       -1.10     19.33 o 
  -5  28   2        5.00       33.48     18.78 o 
  -4  28   2       66.95       93.43     24.58 o 
  -3  28   2        0.07       11.01     25.42 o 
  -2  28   2      216.36      200.67     16.77 o 
  -1  28   2       21.74       11.76      8.15 o 
   0  28   2        3.32       13.92      8.38 o 
   1  28   2        5.36        4.35      7.63 o 
   2  28   2        0.57        3.89      9.23 o 
   3  28   2        3.92        6.71     13.06 o 
   4  28   2       16.96       22.14      9.20 o 
   5  28   2        1.25        7.35     10.39 o 
   6  28   2        0.13        5.19     12.74 o 
   7  28   2       39.30       60.70     12.35 o 
  -8  29   2        0.05       -2.35      9.75 o 
  -7  29   2        3.83        1.16      9.62 o 
  -6  29   2       67.43       70.83     22.75 o 
  -5  29   2       24.03       44.62     20.01 o 
  -4  29   2       21.91       26.76     18.56 o 
  -3  29   2        9.17       10.05     26.54 o 
  -2  29   2        0.25       14.83      8.66 o 
  -1  29   2       48.67       46.87     10.71 o 
   0  29   2       74.65       58.20     16.14 o 
   1  29   2      150.42      168.21     29.23 o 
   2  29   2      181.51      248.11     19.05 o 
   3  29   2        8.54        9.04      8.64 o 
   4  29   2       71.40       74.49     13.32 o 
   5  29   2        1.22        8.73      8.35 o 
   6  29   2        0.66        7.92      8.65 o 
   7  29   2       30.40       43.38     18.75 o 
  -8  30   2      111.93       91.70     16.49 o 
  -7  30   2      169.06      186.60     28.18 o 
  -6  30   2       32.45       13.49     20.11 o 
  -5  30   2        1.18       46.85     35.18 o 
  -4  30   2      110.22       85.64     36.41 o 
  -3  30   2       14.08       24.05     27.72 o 
  -2  30   2        3.91       -9.61      9.61 o 
  -1  30   2       10.65        9.93      8.83 o 
   0  30   2       28.46       22.01     10.28 o 
   1  30   2        7.16       12.94      9.56 o 
   2  30   2        0.44       -3.05      6.89 o 
   3  30   2        5.93       20.63     14.70 o 
   4  30   2        6.18       26.86      9.84 o 
   5  30   2       98.70      113.91     18.43 o 
   6  30   2       11.87       29.35     10.19 o 
  -7  31   2       12.18      -11.54     20.80 o 
  -6  31   2        1.47        8.96     19.93 o 
  -5  31   2        0.02      -12.58     27.93 o 
  -4  31   2       10.38       51.97     34.50 o 
  -3  31   2        6.11       34.62     29.22 o 
  -2  31   2        7.41       -0.03      9.48 o 
  -1  31   2       28.11       14.98      9.73 o 
   0  31   2       25.34        9.00      9.57 o 
   1  31   2       10.64       15.79     15.13 o 
   2  31   2       28.58       30.10     10.56 o 
   3  31   2       38.41       55.41     19.35 o 
   4  31   2       25.79       63.36     17.23 o 
   5  31   2       40.27       70.34     22.59 o 
   6  31   2       30.75       64.15     13.06 o 
  -7  32   2        1.10      -20.72     20.72 o 
  -6  32   2        0.47      -12.03     30.45 o 
  -5  32   2        1.02       26.72     33.15 o 
  -4  32   2       70.36       72.16     36.28 o 
  -3  32   2        8.70       46.18     31.29 o 
  -2  32   2        6.51      -26.33     26.33 o 
  -1  32   2       16.65       14.15     10.19 o 
   0  32   2       32.98       33.66     20.56 o 
   1  32   2      133.29      171.99     17.90 o 
   2  32   2        1.59       11.80      9.02 o 
   3  32   2        4.08        7.29     15.80 o 
   4  32   2       10.67       12.36      9.31 o 
   5  32   2        2.03       26.85     18.16 o 
  -6  33   2       53.70       17.41     34.04 o 
  -5  33   2       14.48       40.78     35.39 o 
  -4  33   2        4.11      -27.12     30.36 o 
  -3  33   2       54.42       89.55     36.83 o 
  -2  33   2        0.02       -6.23     28.84 o 
  -1  33   2       11.26        4.33     15.55 o 
   0  33   2       15.36       26.27     14.68 o 
   1  33   2       44.00       63.27     13.28 o 
   2  33   2      100.28      119.40     15.73 o 
   3  33   2       27.18       34.24     18.01 o 
   4  33   2       18.31       30.94     17.12 o 
  -5  34   2       13.50      -21.72     31.94 o 
  -4  34   2        8.53        8.76     33.63 o 
  -3  34   2        1.90        1.73     31.32 o 
  -2  34   2       97.46       61.12     35.00 o 
  -1  34   2        6.00        4.71     10.48 o 
   0  34   2        8.28       18.35     11.93 o 
   1  34   2       62.82      125.35     25.86 o 
   2  34   2        0.17       15.99     20.70 o 
   3  34   2       35.34       44.50     23.00 o 
  -4  35   2       89.46      183.64     47.15 o 
  -3  35   2       29.40       38.01     35.45 o 
  -2  35   2        0.00        0.90     30.05 o 
  -1  35   2      110.58      111.76     23.90 o 
   0  35   2        3.05       -2.33     14.87 o 
   1  35   2        1.01       13.19     20.42 o 
   2  35   2       30.08       33.87     14.80 o 
  -2  36   2       10.47       42.82     33.80 o 
  -1  36   2       18.91       69.92     35.85 o 
   0  36   2      176.14      229.91     20.92 o 
   1  36   2       33.28       65.62     30.91 o 
 -14   1   3       47.86       36.56     13.79 o 
 -13   1   3      214.59      256.96     21.40 o 
 -12   1   3        2.10        7.64     11.64 o 
 -11   1   3      105.37      115.10     14.79 o 
 -10   1   3       66.15       40.02     11.37 o 
  -9   1   3      271.47      272.36     17.45 o 
  -8   1   3       16.89       28.51      9.37 o 
  -7   1   3        2.65        3.79      6.60 o 
  -6   1   3     1380.19     1514.77     30.35 o 
  -5   1   3     1247.88     1694.61     64.24 o 
  -4   1   3       57.49       51.23      4.91 o 
  -3   1   3     1529.97     1711.84     34.86 o 
  -2   1   3        0.58       -0.27      2.44 o 
  -1   1   3      255.85      245.28      8.11 o 
   0   1   3      146.94      131.01      5.31 o 
   1   1   3        5.12        2.45      4.51 o 
   2   1   3        0.11        3.45      2.61 o 
   3   1   3       42.65       43.27      7.70 o 
   4   1   3       17.64       13.90      5.45 o 
   5   1   3       25.43       24.88      7.85 o 
   6   1   3      858.49      791.02     36.94 o 
   7   1   3      237.98      221.44     37.83 o 
   8   1   3       18.34       14.65     13.81 o 
   9   1   3        4.85       -2.74     14.27 o 
  10   1   3       19.44       24.04     18.05 o 
  11   1   3        6.75       11.61     19.31 o 
 -14   2   3       10.65        8.62     15.51 o 
 -13   2   3      420.29      412.32     29.21 o 
 -12   2   3      104.04       99.79     15.37 o 
 -11   2   3      476.95      450.24     22.38 o 
 -10   2   3      354.33      331.77     19.48 o 
  -9   2   3     1558.35     1506.64     38.72 o 
  -8   2   3       12.52       19.29      8.04 o 
  -7   2   3      387.65      419.79     15.09 o 
  -6   2   3      184.55      220.99     11.07 o 
  -5   2   3     1749.38     1988.65     33.22 o 
  -4   2   3     2719.69     3448.82    127.35 o 
  -3   2   3     3063.02     3413.17     64.27 o 
  -2   2   3      361.58      312.34      8.33 o 
  -1   2   3        3.02        3.78      2.35 o 
   0   2   3     1706.29     1631.35     26.90 o 
   1   2   3       51.44       61.05      5.96 o 
   2   2   3       30.77       56.92      5.40 o 
   3   2   3      317.03      305.63     11.13 o 
   4   2   3      905.53      822.62     21.55 o 
   5   2   3      363.20      297.68     13.63 o 
   6   2   3        0.36       30.87     13.23 o 
   7   2   3       39.47       37.31     14.74 o 
   8   2   3        1.69        8.07     22.78 o 
   9   2   3       41.22       39.36     17.06 o 
  10   2   3      330.11      333.47     33.94 o 
  11   2   3       11.41       15.43     19.49 o 
 -14   3   3        2.56        5.06     12.11 o 
 -13   3   3       60.73       65.81     14.16 o 
 -12   3   3        0.18        1.36     10.81 o 
 -11   3   3      167.79      166.65     20.43 o 
 -10   3   3      408.13      411.34     18.46 o 
  -9   3   3       26.33       25.25      9.10 o 
  -8   3   3      123.49      135.95     11.22 o 
  -7   3   3      304.54      373.82     14.38 o 
  -6   3   3      464.70      586.84     14.36 o 
  -5   3   3      593.74      716.43     15.23 o 
  -4   3   3       39.45       52.96      4.32 o 
  -3   3   3     4650.28     5171.63     80.90 o 
  -2   3   3        0.20       -0.71      2.88 o 
  -1   3   3       98.91       86.35      4.83 o 
   0   3   3     1273.90     1287.31     24.10 o 
   1   3   3      674.25      619.55     14.03 o 
   2   3   3      528.23      551.98     14.91 o 
   3   3   3      103.57       76.23      6.55 o 
   4   3   3      372.61      345.58     16.50 o 
   5   3   3      131.28      142.66     10.34 o 
   6   3   3      712.69      582.06     24.62 o 
   7   3   3        1.07       -5.79     12.44 o 
   8   3   3       97.10      103.89     24.76 o 
   9   3   3       41.13       49.42     18.10 o 
  10   3   3        0.04       21.67     18.00 o 
  11   3   3      187.20      194.00     29.60 o 
 -14   4   3        6.24        4.52     12.10 o 
 -13   4   3      183.55      150.99     16.41 o 
 -12   4   3        1.01        4.40     10.56 o 
 -11   4   3       40.27       41.98     11.35 o 
 -10   4   3       20.72        9.58      9.07 o 
  -9   4   3       13.75       18.31      8.40 o 
  -8   4   3       38.74       44.71      8.81 o 
  -7   4   3      177.85      196.21      9.86 o 
  -6   4   3      605.40      693.89     15.87 o 
  -5   4   3      755.71      826.72     17.23 o 
  -4   4   3      459.45      576.11     11.47 o 
  -3   4   3      168.19      199.32     10.20 o 
  -2   4   3      666.54      681.42     13.66 o 
  -1   4   3       44.33       36.64      3.63 o 
   0   4   3       87.66       96.01      4.09 o 
   1   4   3       92.90      108.10      5.95 o 
   2   4   3     1379.89     1363.99     29.12 o 
   3   4   3       16.04       15.22      4.09 o 
   4   4   3      246.40      226.05     10.98 o 
   5   4   3       44.08       31.48      8.47 o 
   6   4   3        3.97       16.73      9.35 o 
   7   4   3       21.92        7.27     15.88 o 
   8   4   3       90.45       96.29     19.21 o 
   9   4   3      106.21      134.12     22.82 o 
  10   4   3        5.35       -0.33     19.63 o 
  11   4   3        3.99        3.46     18.14 o 
 -14   5   3        0.41       10.92     12.29 o 
 -13   5   3        9.84       22.77     12.22 o 
 -12   5   3       18.21       13.41     11.20 o 
 -11   5   3      187.08      179.93     15.03 o 
 -10   5   3        4.56        3.23      8.50 o 
  -9   5   3      712.34      711.63     21.57 o 
  -8   5   3       17.69       18.86      7.89 o 
  -7   5   3      480.17      524.16     14.37 o 
  -6   5   3      582.60      558.72     15.74 o 
  -5   5   3      589.79      633.06     14.05 o 
  -4   5   3        4.94        4.51      2.92 o 
  -3   5   3     3670.46     3880.86     61.21 o 
  -2   5   3      111.06      127.68      5.55 o 
  -1   5   3        4.72        2.73      2.06 o 
   0   5   3     1560.42     1534.03     24.20 o 
   1   5   3     1428.52     1448.79     27.16 o 
   2   5   3      238.65      271.21      9.04 o 
   3   5   3        0.05        5.38      3.12 o 
   4   5   3        0.07       -1.56      3.83 o 
   5   5   3       19.85       24.90      8.47 o 
   6   5   3      266.02      261.21      9.89 o 
   7   5   3        1.79        7.10     12.96 o 
   8   5   3       95.39       95.17     19.58 o 
   9   5   3       24.70       31.38     16.42 o 
  10   5   3       21.85       -7.89     15.86 o 
  11   5   3        8.68       -3.66     18.80 o 
 -14   6   3       22.26       17.92     20.76 o 
 -13   6   3       78.97       81.25     14.11 o 
 -12   6   3      234.46      252.09     17.95 o 
 -11   6   3       29.50       20.09     10.43 o 
 -10   6   3        3.36        7.32      9.50 o 
  -9   6   3        4.48        8.34      8.87 o 
  -8   6   3      453.84      483.88     19.14 o 
  -7   6   3      156.33      193.97     12.07 o 
  -6   6   3      140.39      203.08      9.37 o 
  -5   6   3      176.57      215.15      8.20 o 
  -4   6   3      103.82      136.69      6.32 o 
  -3   6   3      811.48      823.41     15.12 o 
  -2   6   3      257.13      261.96      7.83 o 
  -1   6   3       62.70       88.74      5.32 o 
   0   6   3     1718.88     1733.58     27.10 o 
   1   6   3     1646.84     1690.16     26.56 o 
   2   6   3      226.71      238.05      8.33 o 
   3   6   3      341.03      316.88     11.39 o 
   4   6   3        5.27       -1.35      3.68 o 
   5   6   3       55.24       70.99     10.40 o 
   6   6   3      160.18      152.93     10.59 o 
   7   6   3       61.07       49.26     19.03 o 
   8   6   3       32.89       42.21     16.06 o 
   9   6   3        8.06       -0.46     15.02 o 
  10   6   3       14.71        9.16     20.76 o 
  11   6   3       44.33       11.62     16.99 o 
 -14   7   3       31.24       39.91     17.65 o 
 -13   7   3      304.05      349.91     25.28 o 
 -12   7   3       33.08       22.29     11.21 o 
 -11   7   3      105.53      101.28     18.44 o 
 -10   7   3      412.96      413.42     19.70 o 
  -9   7   3        0.40        2.16      8.51 o 
  -8   7   3       17.19       14.34      7.77 o 
  -7   7   3        7.56       -4.45      4.45 o 
  -6   7   3       89.15       97.02     12.08 o 
  -5   7   3      505.11      517.33     12.61 o 
  -4   7   3       18.11       18.79      3.54 o 
  -3   7   3       17.26       12.78      3.48 o 
  -2   7   3      483.62      479.76     15.69 o 
  -1   7   3      568.62      545.82     13.24 o 
   0   7   3      457.65      433.43      9.24 o 
   1   7   3     3045.36     2831.29     42.32 o 
   2   7   3       80.87       93.00      4.24 o 
   3   7   3      772.37      719.93     17.04 o 
   4   7   3      424.06      392.30     13.87 o 
   5   7   3       71.57       59.67     10.13 o 
   6   7   3      375.64      317.95     11.91 o 
   7   7   3      153.45      123.13     19.39 o 
   8   7   3       19.29       17.88     15.48 o 
   9   7   3       89.83       50.55     15.55 o 
  10   7   3       11.22        9.54      9.63 o 
  11   7   3      137.21      153.11     39.60 o 
 -14   8   3      266.79      290.02     39.93 o 
 -13   8   3       20.92        6.18     14.30 o 
 -12   8   3      158.64      167.53     16.15 o 
 -11   8   3       49.77       69.63     12.28 o 
 -10   8   3        0.16       -7.53      8.58 o 
  -9   8   3        9.71        5.58      8.59 o 
  -8   8   3        7.14       16.90      7.91 o 
  -7   8   3      247.46      242.70     11.55 o 
  -6   8   3       16.05       16.53      4.81 o 
  -5   8   3       23.22       26.93      4.22 o 
  -4   8   3      269.69      281.78     10.22 o 
  -3   8   3       49.72       55.49      4.23 o 
  -2   8   3      688.81      704.49     16.64 o 
  -1   8   3      329.69      298.01      8.01 o 
   0   8   3       42.77       74.70      4.22 o 
   1   8   3        1.04        4.00      1.79 o 
   2   8   3      429.75      442.64      9.74 o 
   3   8   3       39.24       35.44      3.21 o 
   4   8   3        0.38        0.99      3.71 o 
   5   8   3       16.63       12.80      3.39 o 
   6   8   3       21.53       37.31      4.76 o 
   7   8   3      140.57      120.08     14.07 o 
   8   8   3      160.31      128.25     28.84 o 
   9   8   3       68.47       69.74     27.31 o 
  10   8   3       23.27       30.20     17.75 o 
  11   8   3       31.50       46.09     21.01 o 
 -13   9   3       29.47       30.88     15.32 o 
 -12   9   3       87.07      110.85     14.99 o 
 -11   9   3       44.08       60.45     12.10 o 
 -10   9   3       20.50       19.87     16.00 o 
  -9   9   3      470.52      462.51     29.92 o 
  -8   9   3       33.04       55.92      9.54 o 
  -7   9   3      266.74      267.19     11.56 o 
  -6   9   3     1043.16     1066.71     22.98 o 
  -5   9   3        6.05       -1.14      3.49 o 
  -4   9   3      212.44      260.14     11.71 o 
  -3   9   3       43.45       40.33      4.33 o 
  -2   9   3       43.65       61.28      4.83 o 
  -1   9   3       65.00       95.63      5.15 o 
   0   9   3      185.57      146.94      5.37 o 
   1   9   3       19.78       12.72      2.19 o 
   2   9   3       76.99       79.52      4.38 o 
   3   9   3      321.23      272.34      7.69 o 
   4   9   3      355.91      340.61     10.45 o 
   5   9   3      102.69      106.76      5.30 o 
   6   9   3       24.50       18.03      4.00 o 
   7   9   3       41.25       23.82      7.19 o 
   8   9   3      124.95      128.99     33.27 o 
   9   9   3      153.00      142.37     23.30 o 
  10   9   3       41.93       45.01     19.36 o 
  11   9   3       16.72       39.03     21.84 o 
 -13  10   3       37.29       35.43     15.75 o 
 -12  10   3       31.08       16.68     15.68 o 
 -11  10   3        3.27       20.27      9.74 o 
 -10  10   3       27.17       31.25      9.60 o 
  -9  10   3      150.33      177.78     14.24 o 
  -8  10   3      624.09      626.70     21.24 o 
  -7  10   3      376.38      376.92     13.57 o 
  -6  10   3      135.82      136.54     10.72 o 
  -5  10   3      241.51      215.40      9.29 o 
  -4  10   3     1206.24     1197.98     21.46 o 
  -3  10   3      221.86      237.75      7.17 o 
  -2  10   3      750.07      707.02     15.39 o 
  -1  10   3     1590.63     1607.22     27.83 o 
   0  10   3        1.74        6.43      2.26 o 
   1  10   3       40.93       51.95      3.68 o 
   2  10   3      265.37      260.22      7.24 o 
   3  10   3      620.17      526.60     16.89 o 
   4  10   3       79.77       88.27      6.51 o 
   5  10   3        4.56       12.65      2.97 o 
   6  10   3        0.37       -1.07      3.90 o 
   7  10   3      304.79      332.32     14.55 o 
   8  10   3       59.16       45.61     18.37 o 
   9  10   3       14.71        8.66     16.19 o 
  10  10   3       24.03       24.25     18.44 o 
  11  10   3        0.14       -7.61     18.02 o 
 -13  11   3       31.97       19.64     14.83 o 
 -12  11   3        2.72       -5.95     14.31 o 
 -11  11   3        0.10       15.81      9.54 o 
 -10  11   3       42.86       42.60      9.51 o 
  -9  11   3       35.43       51.36      9.89 o 
  -8  11   3      389.00      415.96     17.49 o 
  -7  11   3       50.60       69.80      7.71 o 
  -6  11   3        0.55       -3.92      3.92 o 
  -5  11   3      543.23      589.00     15.27 o 
  -4  11   3     2662.29     2559.94     37.17 o 
  -3  11   3      296.53      306.25      9.14 o 
  -2  11   3      598.57      536.01     13.16 o 
  -1  11   3      279.49      290.32     12.55 o 
   0  11   3      189.71      178.08      8.29 o 
   1  11   3     1371.58     1318.74     49.46 o 
   2  11   3      172.10      177.16      7.87 o 
   3  11   3        0.15        4.39      2.24 o 
   4  11   3      181.80      147.94     14.60 o 
   5  11   3      105.91      111.42     11.03 o 
   6  11   3      164.90      140.96     11.08 o 
   7  11   3       22.18       18.15      5.88 o 
   8  11   3      294.54      254.47     16.47 o 
   9  11   3        0.09      -19.23     19.23 o 
  10  11   3       10.08       17.95     17.81 o 
  11  11   3       23.68       30.59     19.66 o 
 -13  12   3       31.34       37.13     22.88 o 
 -12  12   3        1.08       -7.90     13.62 o 
 -11  12   3       24.79       37.67     14.66 o 
 -10  12   3        1.97       15.70      9.18 o 
  -9  12   3        2.93        4.55      7.01 o 
  -8  12   3      266.43      282.54     14.88 o 
  -7  12   3      107.20       88.33      8.15 o 
  -6  12   3      287.67      273.51     11.11 o 
  -5  12   3      440.31      447.23     13.26 o 
  -4  12   3       30.00       33.04      3.84 o 
  -3  12   3     1487.29     1577.40     26.22 o 
  -2  12   3      372.68      351.47     10.62 o 
  -1  12   3        1.34        2.26      2.47 o 
   0  12   3      421.27      383.74      8.81 o 
   1  12   3       15.26       16.19      4.29 o 
   2  12   3       17.45       27.41      4.18 o 
   3  12   3      574.96      511.71     14.96 o 
   4  12   3      147.85      144.94      7.96 o 
   5  12   3      891.76      751.36     18.84 o 
   6  12   3     1656.57     1409.10     29.94 o 
   7  12   3       22.51       14.54      8.64 o 
   8  12   3        0.27        7.50      6.77 o 
   9  12   3       18.05       18.71      8.39 o 
  10  12   3       77.59       23.21     18.92 o 
  11  12   3        8.05       18.71     20.16 o 
 -13  13   3      122.93       94.35     49.03 o 
 -12  13   3       12.08       28.95     20.70 o 
 -11  13   3        9.23        9.74     13.55 o 
 -10  13   3       63.66       51.58     15.07 o 
  -9  13   3      102.14      112.68     11.99 o 
  -8  13   3       76.83       73.27      9.47 o 
  -7  13   3        8.75       12.61      4.73 o 
  -6  13   3       87.42       82.65      7.73 o 
  -5  13   3        0.05       -0.67      2.85 o 
  -4  13   3      630.34      685.37     14.54 o 
  -3  13   3     1681.82     1637.49     27.32 o 
  -2  13   3      171.46      144.65      8.37 o 
  -1  13   3      127.70      154.04      7.21 o 
   0  13   3       64.89       55.53      5.21 o 
   1  13   3      259.43      243.00      8.59 o 
   2  13   3       15.46       23.67      3.40 o 
   3  13   3       11.16       12.88      3.48 o 
   4  13   3      101.60      109.10      8.71 o 
   5  13   3       48.46       61.91      6.54 o 
   6  13   3       20.75       20.55      4.95 o 
   7  13   3      159.98      170.18     10.87 o 
   8  13   3        1.67        3.11      9.97 o 
   9  13   3        0.56       -0.58      6.41 o 
  10  13   3        6.39        8.32     17.85 o 
 -13  14   3       22.79       19.69     21.42 o 
 -12  14   3       27.17       12.66     19.62 o 
 -11  14   3        2.12       63.16     28.43 o 
 -10  14   3      187.99      171.93     48.86 o 
  -9  14   3      120.41      139.87     13.35 o 
  -8  14   3      138.34      140.83     12.04 o 
  -7  14   3        2.32        9.69      5.15 o 
  -6  14   3      622.30      642.49     17.82 o 
  -5  14   3        4.57        4.68      4.05 o 
  -4  14   3       11.70        4.31      3.54 o 
  -3  14   3      694.61      670.52     15.49 o 
  -2  14   3      497.03      516.06     14.62 o 
  -1  14   3      152.95      148.16      6.34 o 
   0  14   3        0.15        0.90      1.97 o 
   1  14   3       42.03       41.58      4.73 o 
   2  14   3      287.09      278.83      9.09 o 
   3  14   3      660.08      617.95     24.77 o 
   4  14   3      471.73      450.33     17.83 o 
   5  14   3      489.84      540.65     16.08 o 
   6  14   3       17.42       11.46      4.53 o 
   7  14   3        4.57        3.08      4.93 o 
   8  14   3        2.46        6.89      4.94 o 
   9  14   3       81.43       92.94      9.42 o 
  10  14   3       23.46       15.78     15.53 o 
 -13  15   3       67.07       32.68     21.36 o 
 -12  15   3       59.13       44.07     31.30 o 
 -11  15   3       19.99       28.86     39.85 o 
 -10  15   3      257.60      274.24     28.91 o 
  -9  15   3      127.57      130.08     27.17 o 
  -8  15   3      511.84      466.57     21.65 o 
  -7  15   3       35.52       35.22      8.50 o 
  -6  15   3      518.54      488.28     17.15 o 
  -5  15   3        0.57        2.23      5.26 o 
  -4  15   3      327.98      288.19     12.91 o 
  -3  15   3      522.10      436.44     12.60 o 
  -2  15   3      181.69      205.05      8.99 o 
  -1  15   3       10.91       12.32      4.23 o 
   0  15   3        6.53        0.46      3.14 o 
   1  15   3        0.90        0.59      4.40 o 
   2  15   3        0.32        2.40      2.85 o 
   3  15   3      115.63      131.27      7.55 o 
   4  15   3       21.74       35.70      5.57 o 
   5  15   3      604.23      641.39     18.04 o 
   6  15   3      130.90      114.75      9.86 o 
   7  15   3       79.23       77.46     13.75 o 
   8  15   3       84.53       91.24      9.76 o 
   9  15   3       11.00       12.63      5.67 o 
  10  15   3        0.65        4.27     14.68 o 
 -12  16   3       18.48       18.34     20.84 o 
 -11  16   3       24.15       -7.47     18.41 o 
 -10  16   3       35.58       54.46     19.76 o 
  -9  16   3      834.28      762.32     39.32 o 
  -8  16   3      169.40      154.33     14.83 o 
  -7  16   3      126.90      169.52     23.13 o 
  -6  16   3      108.68       86.70      9.35 o 
  -5  16   3      114.61       93.34      8.49 o 
  -4  16   3      658.80      656.29     18.88 o 
  -3  16   3        0.94        3.13      3.60 o 
  -2  16   3       79.33       96.60      7.15 o 
  -1  16   3       34.05       37.35      4.93 o 
   0  16   3      362.12      322.97     12.52 o 
   1  16   3      101.50      105.24      7.19 o 
   2  16   3       12.51        4.73      6.45 o 
   3  16   3      240.18      207.77     13.61 o 
   4  16   3      217.87      225.71     11.63 o 
   5  16   3      348.74      351.96     14.55 o 
   6  16   3      361.76      349.48     17.40 o 
   7  16   3      167.69      132.59     21.35 o 
   8  16   3        0.01       10.22      5.80 o 
   9  16   3       76.62       66.19      9.95 o 
  10  16   3       25.62       37.79     15.05 o 
 -12  17   3        3.24       -6.09     18.77 o 
 -11  17   3       14.95       -5.94     23.90 o 
 -10  17   3        4.49       13.19     17.87 o 
  -9  17   3        2.16       -1.55     13.86 o 
  -8  17   3      235.58      248.09     35.47 o 
  -7  17   3      180.95      170.65     26.05 o 
  -6  17   3        5.75        5.11      7.31 o 
  -5  17   3      238.25      244.81     12.94 o 
  -4  17   3      131.74      151.44     10.40 o 
  -3  17   3        4.51        6.88      4.17 o 
  -2  17   3      160.10      170.33      9.25 o 
  -1  17   3      339.80      301.36     12.39 o 
   0  17   3      137.35      144.23      9.51 o 
   1  17   3        0.83       -3.25      3.25 o 
   2  17   3      265.29      264.68     10.03 o 
   3  17   3      585.89      541.02     14.45 o 
   4  17   3       24.56       36.75      7.56 o 
   5  17   3      167.51      136.73     10.14 o 
   6  17   3      121.69      124.84      9.90 o 
   7  17   3       26.07       27.56      9.09 o 
   8  17   3       59.42       42.84      7.89 o 
   9  17   3       13.43        6.77      7.55 o 
  10  17   3       15.30        9.50      6.15 o 
 -12  18   3       18.22        5.54     22.63 o 
 -11  18   3       51.66       11.36     31.70 o 
 -10  18   3       32.87       -4.52     20.49 o 
  -9  18   3        4.01       -6.61     16.55 o 
  -8  18   3      325.50      372.07     31.22 o 
  -7  18   3        0.50       18.00     16.99 o 
  -6  18   3       40.51       36.53      6.98 o 
  -5  18   3      234.50      208.28     19.60 o 
  -4  18   3       31.06       25.06     10.94 o 
  -3  18   3       32.43       28.18      6.38 o 
  -2  18   3        5.41       -2.31      3.82 o 
  -1  18   3      140.41      125.54      9.66 o 
   0  18   3      189.67      199.72     11.32 o 
   1  18   3       87.69       98.72      9.29 o 
   2  18   3      376.14      356.35     12.65 o 
   3  18   3      338.86      319.56     11.35 o 
   4  18   3        6.11       14.81     11.15 o 
   5  18   3        0.57       -2.92      3.62 o 
   6  18   3      199.09      206.71     13.95 o 
   7  18   3        6.78       -0.56      5.64 o 
   8  18   3        1.11        0.88      5.65 o 
   9  18   3        0.04       15.23      6.90 o 
 -12  19   3        2.28       -8.24      9.49 o 
 -11  19   3      198.00       77.89     41.29 o 
 -10  19   3       30.46       24.28     19.80 o 
  -9  19   3        9.10       21.09     18.35 o 
  -8  19   3       76.70       72.55     21.12 o 
  -7  19   3        5.02       17.12     17.85 o 
  -6  19   3       69.85       61.67      9.75 o 
  -5  19   3      234.23      275.72     27.70 o 
  -4  19   3      131.74      108.58      9.31 o 
  -3  19   3      300.25      326.89     12.11 o 
  -2  19   3       10.83        4.68      4.27 o 
  -1  19   3       28.41       15.94      5.50 o 
   0  19   3       36.25       44.07      6.68 o 
   1  19   3     3291.51     3082.26     59.18 o 
   2  19   3      888.29      877.42     23.38 o 
   3  19   3       19.04       14.94      3.98 o 
   4  19   3      900.36      905.65     25.75 o 
   5  19   3      107.66       97.86      8.53 o 
   6  19   3       92.47       82.27      9.26 o 
   7  19   3       75.87       95.31     14.33 o 
   8  19   3        1.81        6.53      6.33 o 
   9  19   3        5.40        3.85      5.87 o 
 -12  20   3      165.59      173.01     42.81 o 
 -11  20   3        8.66      -18.12     19.62 o 
 -10  20   3        1.80      -12.09     19.66 o 
  -9  20   3      152.61      157.58     25.81 o 
  -8  20   3      878.28      813.97     56.29 o 
  -7  20   3      157.11      184.30     24.27 o 
  -6  20   3      424.80      409.22     28.06 o 
  -5  20   3        7.32        2.52      4.97 o 
  -4  20   3       12.81        5.82      6.65 o 
  -3  20   3       80.14       86.86      8.76 o 
  -2  20   3      176.97      168.30     11.15 o 
  -1  20   3       49.22       63.07      7.67 o 
   0  20   3     1925.24     1852.92     39.76 o 
   1  20   3     1196.80     1121.22     27.65 o 
   2  20   3      414.25      382.82     15.34 o 
   3  20   3       64.82       45.78      8.14 o 
   4  20   3        1.68       10.31      6.09 o 
   5  20   3       33.52       37.87      6.66 o 
   6  20   3       83.50       90.38      9.41 o 
   7  20   3       20.28       18.70      6.70 o 
   8  20   3       50.19       60.89     10.76 o 
   9  20   3        4.95        2.61     13.31 o 
 -11  21   3      264.01      296.56     34.39 o 
 -10  21   3        0.01       13.42     20.93 o 
  -9  21   3       17.78       -8.69     18.95 o 
  -8  21   3        7.54       32.73     18.76 o 
  -7  21   3      146.34      115.86     22.44 o 
  -6  21   3       21.83       30.66     18.22 o 
  -5  21   3       74.22       57.73     22.62 o 
  -4  21   3      118.54      112.41     13.38 o 
  -3  21   3       72.90       82.62      8.47 o 
  -2  21   3      136.79      135.77     10.63 o 
  -1  21   3        5.02        5.03      4.90 o 
   0  21   3       37.56       46.56      7.69 o 
   1  21   3      690.27      662.75     20.40 o 
   2  21   3      162.50      129.48     10.56 o 
   3  21   3        8.28        3.08      4.49 o 
   4  21   3        0.98        1.81      4.84 o 
   5  21   3       83.12       94.07      9.44 o 
   6  21   3        5.86       -4.56      4.56 o 
   7  21   3        0.11        0.51      7.00 o 
   8  21   3        5.29       11.75      7.43 o 
   9  21   3       30.53       45.07     15.91 o 
 -11  22   3      346.35      394.63     58.51 o 
 -10  22   3        4.60       25.58     33.80 o 
  -9  22   3       13.09       62.42     32.73 o 
  -8  22   3       60.89       99.03     28.08 o 
  -7  22   3        0.57      -12.76     21.15 o 
  -6  22   3        0.63       -8.28     21.10 o 
  -5  22   3        0.01        6.94      6.71 o 
  -4  22   3      387.26      357.37     14.73 o 
  -3  22   3        5.28        4.78      4.96 o 
  -2  22   3       26.86       18.02      6.10 o 
  -1  22   3       81.27       84.40     10.85 o 
   0  22   3        0.02       -4.86      4.86 o 
   1  22   3        1.58       -4.72      4.72 o 
   2  22   3      130.86      144.68     11.45 o 
   3  22   3       67.66       57.83      9.40 o 
   4  22   3      160.60      176.75     17.00 o 
   5  22   3       61.93       66.26      8.76 o 
   6  22   3        4.16       14.50     10.47 o 
   7  22   3        1.35       -5.04      5.60 o 
   8  22   3        5.71        9.92      6.54 o 
 -11  23   3       53.47       56.77     25.59 o 
 -10  23   3        0.92        2.17     21.33 o 
  -9  23   3        1.27       25.11     21.39 o 
  -8  23   3      187.43      184.22     26.98 o 
  -7  23   3      225.84      283.40     77.04 o 
  -6  23   3        0.00        5.55     17.44 o 
  -5  23   3      126.03      117.73     13.45 o 
  -4  23   3       30.23       11.26      7.98 o 
  -3  23   3       31.63       30.43      7.13 o 
  -2  23   3       53.01       33.84      8.71 o 
  -1  23   3       20.63       32.42      7.20 o 
   0  23   3        4.96        4.89      5.72 o 
   1  23   3       92.10       91.26     10.58 o 
   2  23   3       86.85       76.78      9.76 o 
   3  23   3        2.85        5.69      9.15 o 
   4  23   3       38.85       36.64      7.68 o 
   5  23   3       47.76       48.96      9.28 o 
   6  23   3       27.23       31.73     10.16 o 
   7  23   3        0.52        8.07      7.24 o 
   8  23   3        1.71       -1.13     10.82 o 
 -10  24   3        8.43       -8.97     21.12 o 
  -9  24   3      317.06      378.21     54.58 o 
  -8  24   3       81.67       80.85     25.04 o 
  -7  24   3       22.32       12.27     20.01 o 
  -6  24   3        0.00       -1.97     25.41 o 
  -5  24   3        5.62       10.16      6.96 o 
  -4  24   3        9.03       -1.08      5.79 o 
  -3  24   3       45.46       49.99      7.95 o 
  -2  24   3       79.96       84.69     10.98 o 
  -1  24   3       60.16       47.43      7.79 o 
   0  24   3       66.96       41.14      7.65 o 
   1  24   3       32.18       39.12      7.92 o 
   2  24   3       39.82       42.80     11.77 o 
   3  24   3        3.46        9.58      5.89 o 
   4  24   3       13.12       15.11      6.07 o 
   5  24   3       18.09       28.74     16.70 o 
   6  24   3       33.88       41.36     12.83 o 
   7  24   3       32.00       44.22      9.45 o 
   8  24   3        8.53       18.53      8.50 o 
 -10  25   3        0.09      -21.35     21.35 o 
  -9  25   3       14.37       17.59     22.11 o 
  -8  25   3        1.64        5.75     20.74 o 
  -7  25   3       91.01       68.15     21.65 o 
  -6  25   3       38.55       53.23     19.69 o 
  -5  25   3      106.40      102.70     19.09 o 
  -4  25   3       76.51       72.53     32.22 o 
  -3  25   3        5.96       10.23      7.65 o 
  -2  25   3        7.56        1.70      5.37 o 
  -1  25   3       61.75       59.81      8.29 o 
   0  25   3        1.08        2.05      8.18 o 
   1  25   3       33.99       29.46      8.47 o 
   2  25   3       42.68       29.55      7.81 o 
   3  25   3       92.75       91.83     10.71 o 
   4  25   3        7.03        0.36      6.33 o 
   5  25   3       63.44       67.43     11.59 o 
   6  25   3      132.49      158.62     21.34 o 
   7  25   3        0.78       -5.12      6.54 o 
   8  25   3        1.58       15.46     18.95 o 
 -10  26   3       31.84       32.77     35.92 o 
  -9  26   3       15.09       -1.43     37.19 o 
  -8  26   3      121.16      112.75     26.78 o 
  -7  26   3       28.91        0.17     19.05 o 
  -6  26   3       24.42       43.51     19.56 o 
  -5  26   3      151.89      173.76     39.72 o 
  -4  26   3       10.71       -0.22      7.63 o 
  -3  26   3       32.29        7.53      7.97 o 
  -2  26   3        2.39       -3.61      6.42 o 
  -1  26   3        0.03        1.75      5.63 o 
   0  26   3       10.48       14.61      6.18 o 
   1  26   3        9.50        4.91      5.69 o 
   2  26   3       47.05       55.69     10.67 o 
   3  26   3      193.73      210.61     14.98 o 
   4  26   3        1.58        2.33      6.38 o 
   5  26   3        4.26        0.55      6.82 o 
   6  26   3       19.06       26.12     14.67 o 
   7  26   3       29.02       26.72     17.00 o 
  -9  27   3       83.55       69.96     25.95 o 
  -8  27   3        0.06       -6.24     20.85 o 
  -7  27   3        7.85      -23.39     46.69 o 
  -6  27   3      114.29      141.10     39.08 o 
  -5  27   3       17.15       15.51     29.41 o 
  -4  27   3      365.38      295.36     25.37 o 
  -3  27   3        0.02      -11.51     15.82 o 
  -2  27   3       29.21        7.12     11.34 o 
  -1  27   3      105.81      120.34     11.27 o 
   0  27   3        9.03        5.98      6.44 o 
   1  27   3        8.52        3.56      6.43 o 
   2  27   3        1.30        0.21      6.20 o 
   3  27   3        1.51       -1.84      6.29 o 
   4  27   3       58.55      102.28     15.91 o 
   5  27   3        1.01       -8.52      8.52 o 
   6  27   3       47.14       77.86     21.30 o 
   7  27   3       12.30        5.59     14.57 o 
  -9  28   3        7.28       -5.46     22.42 o 
  -8  28   3       40.03       50.97     36.76 o 
  -7  28   3       61.59       71.43     36.75 o 
  -6  28   3       18.58      -15.59     29.15 o 
  -5  28   3       23.47       32.45     29.99 o 
  -4  28   3       17.12       11.35      9.78 o 
  -3  28   3        1.82       -6.54      6.54 o 
  -2  28   3        1.16       -5.55      6.99 o 
  -1  28   3       61.46       44.65     11.14 o 
   0  28   3        1.73        2.25      6.13 o 
   1  28   3        5.12       11.37      6.84 o 
   2  28   3       46.23       46.81     10.46 o 
   3  28   3       21.56       21.07     10.24 o 
   4  28   3       57.96       68.01     15.59 o 
   5  28   3       90.73      122.67     14.94 o 
   6  28   3       11.66       34.85     11.86 o 
  -8  29   3        0.22      -29.31     29.31 o 
  -7  29   3        4.23      -26.86     26.86 o 
  -6  29   3        8.49       -6.67     30.03 o 
  -5  29   3       29.70       20.40     31.39 o 
  -4  29   3       10.12       -4.54     10.15 o 
  -3  29   3        2.17        1.55      8.05 o 
  -2  29   3       81.02       61.81     12.04 o 
  -1  29   3       53.56       56.47     14.96 o 
   0  29   3       13.29        8.34      7.18 o 
   1  29   3      121.39      155.62     13.86 o 
   2  29   3        2.42       -3.23      7.09 o 
   3  29   3       13.73        7.36     11.28 o 
   4  29   3        4.61       12.85     15.74 o 
   5  29   3       27.85       26.01     13.20 o 
   6  29   3        2.96        9.31      8.36 o 
  -8  30   3        0.77       -4.61     32.33 o 
  -7  30   3        5.01      -29.48     29.48 o 
  -6  30   3       65.37       39.33     33.54 o 
  -5  30   3        0.64        9.40     29.73 o 
  -4  30   3        0.36      -10.49     29.59 o 
  -3  30   3       64.32       46.26     13.00 o 
  -2  30   3        4.21        3.02      7.47 o 
  -1  30   3       29.71       33.44     21.96 o 
   0  30   3       84.73       68.90     12.49 o 
   1  30   3       76.02       83.62     18.87 o 
   2  30   3       42.41       59.69     12.38 o 
   3  30   3        4.95       -2.68     16.77 o 
   4  30   3       47.42       61.69     14.70 o 
   5  30   3       76.81      115.04     20.50 o 
  -7  31   3       14.15       31.38     35.51 o 
  -6  31   3        0.12        3.41     33.06 o 
  -5  31   3        0.00      -29.06     29.06 o 
  -4  31   3       63.03       68.91     36.56 o 
  -3  31   3       22.61       14.78     17.38 o 
  -2  31   3       66.12       39.26     12.08 o 
  -1  31   3      105.73      118.46     19.59 o 
   0  31   3       19.01       15.92      9.51 o 
   1  31   3       74.48       84.28     18.98 o 
   2  31   3        0.05       -2.47      7.18 o 
   3  31   3       68.07      108.23     15.21 o 
   4  31   3       16.80       34.08     17.20 o 
   5  31   3        1.13       19.32     19.49 o 
  -6  32   3       28.59       25.24     34.77 o 
  -5  32   3        1.50      -28.49     28.49 o 
  -4  32   3        0.26      -13.27     30.69 o 
  -3  32   3       32.81       29.19     12.99 o 
  -2  32   3       26.44       40.25     16.07 o 
  -1  32   3       27.24       22.22     13.70 o 
   0  32   3        7.19       18.10     18.95 o 
   1  32   3        2.11        6.01     12.50 o 
   2  32   3        2.10       17.41     18.52 o 
   3  32   3       60.07       93.12     30.01 o 
   4  32   3       14.64       30.21     20.45 o 
  -6  33   3      104.46       60.43     38.50 o 
  -5  33   3      114.37      210.78     49.28 o 
  -4  33   3        6.72       26.88     34.14 o 
  -3  33   3        0.10      -17.45     31.08 o 
  -2  33   3       47.29       39.78     13.93 o 
  -1  33   3       10.67        1.80      8.61 o 
   0  33   3       63.91       62.44     13.67 o 
   1  33   3       10.35       15.37     10.22 o 
   2  33   3        1.49        0.42     10.19 o 
   3  33   3        8.05       20.06     10.24 o 
  -5  34   3       36.74       17.77     35.71 o 
  -4  34   3        6.91       21.37     36.11 o 
  -3  34   3        0.64       35.57     34.10 o 
  -2  34   3       51.24       38.96     12.42 o 
  -1  34   3       57.70       27.71     18.89 o 
   0  34   3       33.91       33.35     12.67 o 
   1  34   3        8.17       22.31     11.15 o 
   2  34   3        8.95        4.43     11.31 o 
  -3  35   3        0.58       35.58     34.58 o 
  -2  35   3       16.66       18.28     12.70 o 
  -1  35   3        0.43        0.75     20.32 o 
   0  35   3       15.81        8.82     11.51 o 
   1  35   3        0.18       29.31     29.43 o 
 -14   0   4       65.30       61.51     18.46 o 
 -13   0   4        5.26       -3.05     14.93 o 
 -12   0   4       12.93        2.42     13.73 o 
 -11   0   4        0.24       -3.04     13.07 o 
 -10   0   4       43.02       39.76     14.86 o 
  -9   0   4     1324.89     1355.12     43.96 o 
  -8   0   4      444.04      434.42     21.62 o 
  -7   0   4      549.78      555.80     22.22 o 
  -6   0   4     1070.23     1335.05     35.61 o 
  -5   0   4        2.03       -6.09      6.09 o 
  -4   0   4     3691.52     4508.89    120.06 o 
  -3   0   4     3966.46     4453.11    117.53 o 
  -2   0   4        1.15       -0.18      7.28 o 
  -1   0   4     1351.51     1239.54     37.85 o 
   0   0   4        1.77        7.83      3.64 o 
   1   0   4      164.32      165.21     10.70 o 
   2   0   4     1930.32     1842.54     54.96 o 
   3   0   4       60.90       59.91      9.88 o 
   4   0   4      239.74      411.58     28.18 o 
   5   0   4     1542.25     1439.12     70.96 o 
   6   0   4      276.17      306.48     24.21 o 
   7   0   4       29.00       34.27     21.14 o 
   8   0   4        3.09        9.27     20.87 o 
   9   0   4       27.26       40.59     25.08 o 
  10   0   4        4.18       23.85     27.06 o 
 -14   1   4       46.03       42.12     12.91 o 
 -13   1   4      118.89      120.98     14.51 o 
 -12   1   4       72.96       85.91     12.33 o 
 -11   1   4      165.93      182.67     18.40 o 
 -10   1   4       99.82       91.19     10.92 o 
  -9   1   4       52.24       27.94      8.80 o 
  -8   1   4       29.99       39.36      8.07 o 
  -7   1   4      423.04      449.42     14.13 o 
  -6   1   4      150.75      187.87      9.15 o 
  -5   1   4    11386.40    13449.27    192.86 o 
  -4   1   4     3278.63     3949.88     75.26 o 
  -3   1   4      145.43      184.44      9.12 o 
  -2   1   4     2668.78     2545.00     49.46 o 
  -1   1   4      204.95      186.72      8.02 o 
   0   1   4      511.59      493.61     11.50 o 
   1   1   4       68.64       77.81      5.85 o 
   2   1   4      114.24      142.37     16.57 o 
   3   1   4      154.23      161.71     10.45 o 
   4   1   4      159.87      158.94     11.09 o 
   5   1   4       42.24       91.38     20.20 o 
   6   1   4       31.35       40.85     15.64 o 
   7   1   4        8.62        7.74     13.51 o 
   8   1   4        4.55       -5.93     13.40 o 
   9   1   4       59.32       84.84     21.39 o 
  10   1   4       88.37       79.64     23.18 o 
 -14   2   4       26.20       21.77     12.25 o 
 -13   2   4        0.81        3.94     10.77 o 
 -12   2   4       47.16       39.44     10.70 o 
 -11   2   4        3.57       -3.92      9.25 o 
 -10   2   4     1099.00     1084.22     25.92 o 
  -9   2   4       56.57       53.95      9.74 o 
  -8   2   4      189.51      225.14     11.96 o 
  -7   2   4        0.18       -3.07      5.70 o 
  -6   2   4     1761.47     1974.19     33.91 o 
  -5   2   4      125.81      129.84      8.58 o 
  -4   2   4       43.20       42.62      6.19 o 
  -3   2   4       49.20       37.08      5.71 o 
  -2   2   4      177.31      182.60     13.10 o 
  -1   2   4        1.19       -2.29      2.29 o 
   0   2   4      133.71      128.66      6.43 o 
   1   2   4       44.94       36.62      4.45 o 
   2   2   4      403.60      395.49     13.40 o 
   3   2   4      387.10      372.85     13.84 o 
   4   2   4      218.27      228.74     12.30 o 
   5   2   4      838.77      737.91     22.59 o 
   6   2   4       24.33       24.38      7.91 o 
   7   2   4      174.52      131.66     20.89 o 
   8   2   4       19.86       26.26     16.29 o 
   9   2   4       24.95       72.18     20.60 o 
  10   2   4        9.86       28.37     19.55 o 
 -14   3   4       38.97       21.52     11.95 o 
 -13   3   4       18.84       11.55     10.92 o 
 -12   3   4      120.07      121.98     13.02 o 
 -11   3   4      251.99      285.41     17.54 o 
 -10   3   4       71.46       72.53     11.22 o 
  -9   3   4      980.17     1121.37     54.14 o 
  -8   3   4       73.86       88.87      9.10 o 
  -7   3   4      273.63      291.33     12.63 o 
  -6   3   4      143.69      179.45      9.00 o 
  -5   3   4      932.98     1001.69     28.54 o 
  -4   3   4       26.20       37.48      5.91 o 
  -3   3   4     1841.13     1930.98     34.52 o 
  -2   3   4       48.26       48.74      5.06 o 
  -1   3   4      216.73      185.04      7.88 o 
   0   3   4        9.21        8.37      3.44 o 
   1   3   4       26.21       31.33      5.18 o 
   2   3   4      108.60      133.31      7.87 o 
   3   3   4      212.47      216.12     11.37 o 
   4   3   4     1408.95     1285.77     31.30 o 
   5   3   4      321.07      335.49     15.29 o 
   6   3   4       23.52       27.44     20.76 o 
   7   3   4       87.31       71.61     21.78 o 
   8   3   4        1.51        6.08     14.37 o 
   9   3   4        9.29        8.27     16.93 o 
  10   3   4        8.71       23.33     18.78 o 
 -14   4   4        0.15       16.72     11.52 o 
 -13   4   4        4.04        0.94     10.21 o 
 -12   4   4       29.76       11.35     10.46 o 
 -11   4   4       81.89       84.58     12.32 o 
 -10   4   4        1.84        7.11      8.72 o 
  -9   4   4       25.68        8.47      9.05 o 
  -8   4   4      438.06      492.91     16.02 o 
  -7   4   4       27.97       31.16      6.87 o 
  -6   4   4        2.33       -1.15      6.65 o 
  -5   4   4     1549.78     1616.55     25.16 o 
  -4   4   4     2362.94     2695.02     45.89 o 
  -3   4   4       10.93       19.67      3.24 o 
  -2   4   4      304.35      300.01     10.41 o 
  -1   4   4       19.16       22.05      3.84 o 
   0   4   4      246.47      240.42      7.69 o 
   1   4   4      377.29      332.46     10.48 o 
   2   4   4      302.81      296.29     10.54 o 
   3   4   4       42.94       51.12      9.14 o 
   4   4   4       56.72       59.53      9.59 o 
   5   4   4       43.07       54.60      8.98 o 
   6   4   4       34.09       19.55      9.34 o 
   7   4   4        1.30       -0.89     13.36 o 
   8   4   4       20.56       20.31     24.55 o 
   9   4   4       29.29        6.33     17.31 o 
  10   4   4       26.80       14.70     18.96 o 
 -14   5   4      312.04      331.89     20.15 o 
 -13   5   4       52.24       44.13     12.27 o 
 -12   5   4      122.44      142.01     18.77 o 
 -11   5   4        8.41       14.09      9.47 o 
 -10   5   4       53.71       56.26     10.44 o 
  -9   5   4      256.50      276.30     15.13 o 
  -8   5   4      761.26      751.38     21.49 o 
  -7   5   4       14.90       15.08      5.12 o 
  -6   5   4      562.39      598.17     13.58 o 
  -5   5   4      156.11      187.56      7.73 o 
  -4   5   4     1434.32     1555.87     28.89 o 
  -3   5   4      337.21      365.98     10.53 o 
  -2   5   4     1422.22     1451.85     29.05 o 
  -1   5   4      138.30      153.95      6.09 o 
   0   5   4       21.55       38.57      3.79 o 
   1   5   4      287.75      246.76      9.07 o 
   2   5   4       48.26       58.20      5.75 o 
   3   5   4      197.19      193.09      9.79 o 
   4   5   4      171.38      177.81     11.43 o 
   5   5   4       62.57       65.67      8.60 o 
   6   5   4      224.43      209.70     17.38 o 
   7   5   4      131.43      167.02     22.21 o 
   8   5   4       36.62        6.09     14.59 o 
   9   5   4      195.64      214.67     28.65 o 
  10   5   4       37.30       41.95     20.39 o 
 -14   6   4       26.59       40.81     13.06 o 
 -13   6   4       33.21       23.89     11.81 o 
 -12   6   4       29.43       38.93     15.91 o 
 -11   6   4        8.47       13.07      9.12 o 
 -10   6   4        4.92        2.74      8.12 o 
  -9   6   4      430.55      461.32     17.86 o 
  -8   6   4        7.36        6.22      5.20 o 
  -7   6   4       94.91       96.02      8.09 o 
  -6   6   4      317.05      283.40      9.69 o 
  -5   6   4       11.41        5.72      3.42 o 
  -4   6   4       59.92       49.28      4.96 o 
  -3   6   4     1172.68     1198.01     22.88 o 
  -2   6   4      124.07      124.75      6.04 o 
  -1   6   4      293.04      306.37     15.33 o 
   0   6   4     3512.67     3416.09     50.72 o 
   1   6   4      478.91      444.10     12.49 o 
   2   6   4        9.64       13.55      3.65 o 
   3   6   4      136.45      143.17      8.52 o 
   4   6   4       82.13       65.41      7.81 o 
   5   6   4      107.49      127.10     11.41 o 
   6   6   4       98.71       68.25     12.16 o 
   7   6   4      184.10      181.61     23.28 o 
   8   6   4       24.40       32.27     16.55 o 
   9   6   4       23.16        9.84     16.65 o 
  10   6   4       34.41       40.49     20.96 o 
 -14   7   4       21.35       36.16     19.07 o 
 -13   7   4       22.20       27.26     11.10 o 
 -12   7   4        3.29        5.06     10.15 o 
 -11   7   4       91.04      101.57     12.29 o 
 -10   7   4       14.10       15.70      8.79 o 
  -9   7   4       75.79       82.26     10.39 o 
  -8   7   4        7.91       16.73      5.70 o 
  -7   7   4     1387.45     1385.48     26.73 o 
  -6   7   4       70.36       81.16      6.33 o 
  -5   7   4      208.07      190.12      7.32 o 
  -4   7   4       11.14       11.99      4.25 o 
  -3   7   4      689.00      720.68     16.11 o 
  -2   7   4      178.71      168.85      6.77 o 
  -1   7   4      188.89      210.81      7.92 o 
   0   7   4      780.58      820.86     15.47 o 
   1   7   4     1117.78     1149.54     23.80 o 
   2   7   4        3.07        3.59      3.17 o 
   3   7   4      295.29      295.27     11.23 o 
   4   7   4        7.40        5.05      4.17 o 
   5   7   4       87.18       84.85     12.22 o 
   6   7   4       65.89       60.84     11.87 o 
   7   7   4        1.77       -2.14     13.57 o 
   8   7   4      160.23      175.21     24.62 o 
   9   7   4        4.91        2.72     16.52 o 
  10   7   4        1.57       16.03     19.43 o 
 -14   8   4        1.31      -27.75     27.75 o 
 -13   8   4        0.04        9.21     15.31 o 
 -12   8   4       44.39       79.48     13.68 o 
 -11   8   4       11.87        5.67      9.18 o 
 -10   8   4       71.90       87.19     11.10 o 
  -9   8   4      304.01      294.31     21.17 o 
  -8   8   4      253.00      252.22     11.49 o 
  -7   8   4      128.86      129.22      9.74 o 
  -6   8   4      387.27      349.63     10.75 o 
  -5   8   4      729.23      805.81     15.24 o 
  -4   8   4        0.77       -3.12      3.12 o 
  -3   8   4      516.41      479.56     12.85 o 
  -2   8   4      103.56      117.05      7.46 o 
  -1   8   4     1732.90     1746.81     33.82 o 
   0   8   4      389.33      412.40      9.71 o 
   1   8   4       28.51       27.31      3.16 o 
   2   8   4      460.69      440.73     12.93 o 
   3   8   4       36.42       31.92      6.12 o 
   4   8   4        4.41       -6.23      6.23 o 
   5   8   4        0.57        0.51     12.55 o 
   6   8   4       17.97       13.70      9.35 o 
   7   8   4        0.21       12.58     13.80 o 
   8   8   4        9.55      -13.17     14.16 o 
   9   8   4       91.43       83.25     33.20 o 
  10   8   4        0.36       22.48     19.80 o 
 -13   9   4       72.96       73.00     21.00 o 
 -12   9   4       28.43       31.59     12.00 o 
 -11   9   4        1.44       25.47      9.82 o 
 -10   9   4        5.74        2.64      7.64 o 
  -9   9   4       65.22       65.34     11.52 o 
  -8   9   4       97.87       88.23      8.15 o 
  -7   9   4       59.18       67.68      7.27 o 
  -6   9   4      353.74      322.14     13.02 o 
  -5   9   4        0.00       -1.18      3.36 o 
  -4   9   4       21.22       17.68      4.89 o 
  -3   9   4        0.58        0.30      3.00 o 
  -2   9   4      204.03      213.66      7.95 o 
  -1   9   4        9.78        7.48      2.67 o 
   0   9   4      735.59      724.17     15.00 o 
   1   9   4      219.99      215.50      6.85 o 
   2   9   4       76.34       77.32      6.37 o 
   3   9   4       32.91       32.02      6.99 o 
   4   9   4        3.42        3.17      5.72 o 
   5   9   4     1062.93      949.61     28.40 o 
   6   9   4       49.85       27.82     10.50 o 
   7   9   4        5.04       -8.77      9.64 o 
   8   9   4       21.86       27.36     16.69 o 
   9   9   4       18.62       20.74     18.34 o 
  10   9   4       42.59       48.59     23.91 o 
 -13  10   4       25.46       -0.75     17.61 o 
 -12  10   4       47.94       33.90     11.80 o 
 -11  10   4       62.04       70.59     12.55 o 
 -10  10   4        1.17       -2.97      7.60 o 
  -9  10   4       52.60       73.40     11.27 o 
  -8  10   4       16.80        9.71      5.56 o 
  -7  10   4      624.15      563.92     15.62 o 
  -6  10   4     1191.06     1307.60     34.14 o 
  -5  10   4       13.49       15.25      4.57 o 
  -4  10   4      121.09      116.73      8.06 o 
  -3  10   4      484.73      463.71     12.96 o 
  -2  10   4       27.51       39.08      4.28 o 
  -1  10   4       94.53       96.23      5.32 o 
   0  10   4      119.15       98.76      5.48 o 
   1  10   4        0.00        0.02      1.83 o 
   2  10   4      128.48      124.80      5.46 o 
   3  10   4       87.47       68.15      8.62 o 
   4  10   4      195.40      159.04     12.69 o 
   5  10   4      480.74      444.21     20.32 o 
   6  10   4       57.62       66.21     10.60 o 
   7  10   4       14.79        4.30     10.43 o 
   8  10   4       46.03       37.21     17.78 o 
   9  10   4       21.10       22.12     18.95 o 
  10  10   4        8.11       28.79     19.89 o 
 -13  11   4       34.26       42.62     19.60 o 
 -12  11   4       43.02       39.00     13.59 o 
 -11  11   4       87.03       93.69     13.29 o 
 -10  11   4        0.15        4.97      9.42 o 
  -9  11   4        7.92       25.87      8.95 o 
  -8  11   4       79.79       65.00      8.56 o 
  -7  11   4       89.00      106.20      9.37 o 
  -6  11   4      736.80      683.87     21.18 o 
  -5  11   4        0.05        1.15      3.76 o 
  -4  11   4       27.88       34.02      5.47 o 
  -3  11   4        9.07        6.77      3.97 o 
  -2  11   4        0.69       -0.86      4.62 o 
  -1  11   4      909.40      833.95     17.13 o 
   0  11   4        2.42        3.79      2.27 o 
   1  11   4        5.80        6.23      2.27 o 
   2  11   4      303.04      259.90      9.04 o 
   3  11   4      261.04      233.20      8.54 o 
   4  11   4       60.81       77.11      9.72 o 
   5  11   4      117.20      118.58     11.86 o 
   6  11   4      169.13      172.02     14.92 o 
   7  11   4        0.57        6.02      7.48 o 
   8  11   4        0.10        1.62     14.33 o 
   9  11   4       39.15       34.35     18.28 o 
  10  11   4      114.59      147.48     38.60 o 
 -13  12   4       14.99       -2.78     17.70 o 
 -12  12   4        4.22       -6.37     15.41 o 
 -11  12   4       12.33        7.12     16.46 o 
 -10  12   4      436.26      431.00     31.97 o 
  -9  12   4       34.24       29.57      9.62 o 
  -8  12   4        0.60        9.07      5.45 o 
  -7  12   4       43.28       41.26      7.08 o 
  -6  12   4       97.30      113.36     11.14 o 
  -5  12   4        2.49        5.82      5.05 o 
  -4  12   4       53.68       66.42      6.79 o 
  -3  12   4      131.70      134.15     10.85 o 
  -2  12   4      157.35      168.75      8.37 o 
  -1  12   4       63.37       54.87      4.79 o 
   0  12   4       21.66       23.71      3.47 o 
   1  12   4      177.06      148.70      7.29 o 
   2  12   4        1.38        3.31      2.80 o 
   3  12   4      255.37      219.63      8.81 o 
   4  12   4      286.92      271.38     13.55 o 
   5  12   4       27.81       17.03      7.13 o 
   6  12   4        1.28       16.06      7.95 o 
   7  12   4        4.90        2.32      9.33 o 
   8  12   4       28.48       21.17      8.59 o 
   9  12   4       61.75      105.62     21.20 o 
  10  12   4       13.29       62.99     16.17 o 
 -13  13   4        7.14       -3.83     21.80 o 
 -12  13   4       40.16       50.78     17.91 o 
 -11  13   4      165.53      135.10     15.36 o 
 -10  13   4       57.05       31.84     11.37 o 
  -9  13   4      708.05      702.99     25.19 o 
  -8  13   4        7.35       -5.47      8.18 o 
  -7  13   4       55.07       76.16      8.52 o 
  -6  13   4      100.94      124.80     10.56 o 
  -5  13   4        0.03        7.47      4.83 o 
  -4  13   4      308.87      333.85     12.43 o 
  -3  13   4      351.09      328.07     11.60 o 
  -2  13   4       50.96       57.29      5.86 o 
  -1  13   4       25.87       33.28      4.87 o 
   0  13   4        0.81        2.26      2.19 o 
   1  13   4       23.70       21.66      9.35 o 
   2  13   4      140.78      151.96      7.83 o 
   3  13   4       17.39       16.96      4.76 o 
   4  13   4       12.04        8.32      6.00 o 
   5  13   4       37.88       45.13      7.19 o 
   6  13   4       11.47        9.98      7.26 o 
   7  13   4       95.04      116.07     19.30 o 
   8  13   4        2.93      -13.50     13.50 o 
   9  13   4       17.99       12.00     18.15 o 
  10  13   4       63.25       79.55     23.88 o 
 -13  14   4       38.59       24.97     19.20 o 
 -12  14   4       65.30       52.41     19.83 o 
 -11  14   4      160.09      159.46     22.92 o 
 -10  14   4      148.78      143.80     14.48 o 
  -9  14   4      174.60      173.07     15.15 o 
  -8  14   4       19.81       20.02      6.75 o 
  -7  14   4      284.24      267.67     12.90 o 
  -6  14   4      476.77      500.88     16.45 o 
  -5  14   4       59.67       52.07      6.80 o 
  -4  14   4      699.66      705.01     18.51 o 
  -3  14   4       12.50        8.51      4.21 o 
  -2  14   4       11.50        8.68      4.00 o 
  -1  14   4       55.61       61.32      5.20 o 
   0  14   4       22.38       25.33      4.35 o 
   1  14   4       21.19       18.07      4.42 o 
   2  14   4      214.73      197.27     10.15 o 
   3  14   4      209.37      212.70      9.37 o 
   4  14   4        1.41        9.71      3.46 o 
   5  14   4        0.01        3.16      4.42 o 
   6  14   4        3.22        3.03      8.66 o 
   7  14   4        6.22       13.83     14.57 o 
   8  14   4        3.25       20.75     17.13 o 
   9  14   4        4.87      -10.04     16.82 o 
 -13  15   4        5.08        3.16     18.73 o 
 -12  15   4       13.43        8.02     18.84 o 
 -11  15   4        6.20      -15.91     15.91 o 
 -10  15   4      709.51      678.01     32.34 o 
  -9  15   4      181.22      213.54     16.79 o 
  -8  15   4      316.93      348.98     20.58 o 
  -7  15   4      125.82      141.80     10.68 o 
  -6  15   4       99.68      111.87     11.75 o 
  -5  15   4      186.20      195.09     11.06 o 
  -4  15   4      785.73      764.98     19.57 o 
  -3  15   4       45.23       33.57      5.72 o 
  -2  15   4        0.24        5.22      3.39 o 
  -1  15   4       11.67        7.04      3.33 o 
   0  15   4      133.18      124.93      8.60 o 
   1  15   4        6.02        6.85      4.99 o 
   2  15   4      417.55      386.49     14.79 o 
   3  15   4      292.21      245.17     12.67 o 
   4  15   4       80.26       70.42      7.05 o 
   5  15   4       35.84       25.08      6.66 o 
   6  15   4       26.65       17.08     10.66 o 
   7  15   4       43.18       43.92     13.30 o 
   8  15   4        2.67       10.67     13.63 o 
   9  15   4       34.74       54.67     17.02 o 
 -12  16   4       66.37       68.70     19.89 o 
 -11  16   4       39.21       45.81     28.76 o 
 -10  16   4       45.95       41.54     16.69 o 
  -9  16   4      208.74      213.53     21.47 o 
  -8  16   4       96.97       99.67     12.30 o 
  -7  16   4        2.06        4.07      5.50 o 
  -6  16   4       81.28       91.26      9.81 o 
  -5  16   4      230.76      247.21     13.67 o 
  -4  16   4      268.77      308.29     20.27 o 
  -3  16   4       24.63       27.45      6.06 o 
  -2  16   4       16.16       23.23      5.86 o 
  -1  16   4      529.46      530.83     35.02 o 
   0  16   4      390.83      344.68     12.70 o 
   1  16   4      286.61      270.97     28.56 o 
   2  16   4      349.65      335.33     15.67 o 
   3  16   4        1.93       -1.73      5.75 o 
   4  16   4      222.16      190.47     10.20 o 
   5  16   4        6.84        5.31      6.43 o 
   6  16   4        3.68       10.40      4.50 o 
   7  16   4       41.81       22.91     13.10 o 
   8  16   4       24.73       24.94     14.63 o 
   9  16   4       24.17       43.77     14.01 o 
 -12  17   4       74.95       68.22     20.91 o 
 -11  17   4       63.66       31.47     18.40 o 
 -10  17   4      255.65      282.36     25.63 o 
  -9  17   4       28.82       36.67     19.07 o 
  -8  17   4       20.93       20.78      8.75 o 
  -7  17   4      592.55      574.12     18.56 o 
  -6  17   4       97.34      103.20      9.23 o 
  -5  17   4       29.71       30.74      7.09 o 
  -4  17   4       46.69       59.07      7.14 o 
  -3  17   4       39.93       45.59      6.20 o 
  -2  17   4      119.09      124.40      8.35 o 
  -1  17   4      953.11      872.08     24.89 o 
   0  17   4     1682.73     1443.22     34.99 o 
   1  17   4      856.36      792.29     22.73 o 
   2  17   4      125.32       98.43      7.61 o 
   3  17   4      207.79      175.97     11.09 o 
   4  17   4      265.85      246.44     18.58 o 
   5  17   4       71.86       72.97      7.96 o 
   6  17   4       18.38       37.00      6.58 o 
   7  17   4       26.95       26.92     13.05 o 
   8  17   4       78.77      103.13     17.91 o 
   9  17   4        0.92        9.41     12.62 o 
 -12  18   4        1.68      -11.99     18.03 o 
 -11  18   4       11.93       13.14     21.35 o 
 -10  18   4       44.76       18.47     33.32 o 
  -9  18   4      358.70      340.91     25.69 o 
  -8  18   4        9.97       10.08     16.01 o 
  -7  18   4        0.68        4.38      5.97 o 
  -6  18   4       24.20       21.27      6.46 o 
  -5  18   4      351.32      312.01     15.11 o 
  -4  18   4       60.24       68.27      7.49 o 
  -3  18   4       16.91       24.14      5.43 o 
  -2  18   4      116.96      104.35      9.66 o 
  -1  18   4      333.49      286.19     13.72 o 
   0  18   4      475.81      432.73     15.18 o 
   1  18   4      390.45      396.37     14.38 o 
   2  18   4      195.64      194.93     14.01 o 
   3  18   4        6.06        7.15      6.30 o 
   4  18   4       35.93       33.96      7.56 o 
   5  18   4       11.25        6.62      5.12 o 
   6  18   4        0.35        0.26      4.72 o 
   7  18   4      115.19      108.94     21.67 o 
   8  18   4       20.81       48.37     20.30 o 
   9  18   4        4.57       20.16     16.22 o 
 -12  19   4        4.39       -9.25     18.24 o 
 -11  19   4        0.01      -14.02     17.25 o 
 -10  19   4      119.18      116.31     22.74 o 
  -9  19   4       87.51       98.75     35.84 o 
  -8  19   4      379.11      398.44     26.11 o 
  -7  19   4      110.06      108.03     10.09 o 
  -6  19   4      209.88      252.27     14.47 o 
  -5  19   4      198.82      224.45     20.04 o 
  -4  19   4      234.44      228.00     13.43 o 
  -3  19   4       15.77       24.59      4.85 o 
  -2  19   4       17.47       37.57      6.68 o 
  -1  19   4       65.65       63.32      7.77 o 
   0  19   4      231.26      233.58     19.06 o 
   1  19   4      257.42      203.33     11.24 o 
   2  19   4       16.85       14.28      4.70 o 
   3  19   4       20.69       18.94      4.89 o 
   4  19   4        3.61       -4.38      4.51 o 
   5  19   4      135.90      138.35     14.21 o 
   6  19   4       94.96       93.80      9.76 o 
   7  19   4      131.95      177.75     50.92 o 
   8  19   4       16.35       31.68     37.57 o 
 -12  20   4       64.31       29.95     30.58 o 
 -11  20   4       20.61        9.02     18.21 o 
 -10  20   4       88.01       58.30     26.57 o 
  -9  20   4       28.98       23.23     18.93 o 
  -8  20   4       75.25       75.99     17.09 o 
  -7  20   4        6.26       22.11      8.36 o 
  -6  20   4       73.33       45.84     17.48 o 
  -5  20   4      243.86      229.50     14.53 o 
  -4  20   4       49.41       44.30      6.95 o 
  -3  20   4        0.15       -3.44      5.97 o 
  -2  20   4       39.18       30.97      9.73 o 
  -1  20   4      141.41      134.34     10.47 o 
   0  20   4        5.42       -4.37      4.37 o 
   1  20   4       27.29       18.37      5.84 o 
   2  20   4        0.07       -0.88      4.27 o 
   3  20   4        1.23        1.02      4.11 o 
   4  20   4        6.07        7.32      5.20 o 
   5  20   4      157.98      142.70     21.53 o 
   6  20   4       14.67        7.56     11.69 o 
   7  20   4       87.07       82.91     34.66 o 
   8  20   4       17.39       54.67     22.26 o 
 -11  21   4       69.08       21.03     34.42 o 
 -10  21   4      257.36      236.46     26.07 o 
  -9  21   4      182.71      147.17     36.75 o 
  -8  21   4        0.12       -5.46      8.99 o 
  -7  21   4      171.76      178.56     19.61 o 
  -6  21   4      861.48      851.19     30.68 o 
  -5  21   4      174.15      208.82     13.10 o 
  -4  21   4      502.40      503.65     16.57 o 
  -3  21   4      190.94      151.12     12.94 o 
  -2  21   4       76.70       83.43      9.61 o 
  -1  21   4      116.71      125.45     10.58 o 
   0  21   4       50.00       49.23      7.88 o 
   1  21   4       50.40       41.84      7.07 o 
   2  21   4        4.50       14.40      5.51 o 
   3  21   4       17.87       12.95      5.91 o 
   4  21   4       16.70       19.07      5.96 o 
   5  21   4       21.52       11.55      7.29 o 
   6  21   4       72.74       69.48      9.94 o 
   7  21   4        1.63        8.29     13.61 o 
   8  21   4       17.77       13.03      5.95 o 
 -11  22   4        1.44      -25.68     25.68 o 
 -10  22   4      263.62      223.59     30.67 o 
  -9  22   4      100.68      133.69     36.08 o 
  -8  22   4      118.62      125.70     23.23 o 
  -7  22   4       87.58       75.16     21.35 o 
  -6  22   4       84.58       59.77     17.51 o 
  -5  22   4       32.18       27.67      8.71 o 
  -4  22   4       17.46       16.38      6.68 o 
  -3  22   4        0.58        0.89      4.91 o 
  -2  22   4      282.25      236.07     19.27 o 
  -1  22   4        7.36        4.40     10.73 o 
   0  22   4      138.67      134.86     13.74 o 
   1  22   4       12.20        5.95      5.58 o 
   2  22   4        2.89        4.80      6.82 o 
   3  22   4       10.83       11.67      5.82 o 
   4  22   4       21.28       30.18      6.91 o 
   5  22   4        6.32       21.47     10.61 o 
   6  22   4       30.62       26.34      7.54 o 
   7  22   4        0.01        1.02     17.89 o 
   8  22   4       17.75       42.52     53.31 o 
 -11  23   4      223.59      124.38     46.09 o 
 -10  23   4        2.71      -22.26     23.81 o 
  -9  23   4      338.16      354.77     48.08 o 
  -8  23   4       37.10       -1.19     20.43 o 
  -7  23   4       94.28       85.31     24.27 o 
  -6  23   4       75.80       63.25     13.59 o 
  -5  23   4        0.17        6.35      6.66 o 
  -4  23   4      326.91      320.20     19.15 o 
  -3  23   4      145.05      134.12     11.24 o 
  -2  23   4        8.22       13.34      6.00 o 
  -1  23   4       20.35       13.22     10.72 o 
   0  23   4        4.01       -4.93      4.93 o 
   1  23   4       21.85       22.78      8.07 o 
   2  23   4        3.58        1.28      6.42 o 
   3  23   4        2.66        3.86     11.98 o 
   4  23   4       82.32      101.05     10.57 o 
   5  23   4       69.58       60.20      9.18 o 
   6  23   4        1.09        4.32      7.03 o 
   7  23   4        0.00        9.95      7.85 o 
 -10  24   4        8.35      -29.25     29.25 o 
  -9  24   4       13.38        5.93     32.81 o 
  -8  24   4       24.49       -0.29     33.96 o 
  -7  24   4       10.91      -17.38     29.93 o 
  -6  24   4        4.50       -1.77     15.34 o 
  -5  24   4      372.86      411.82     50.69 o 
  -4  24   4      135.70      110.29     30.11 o 
  -3  24   4        5.05        2.79      5.82 o 
  -2  24   4      154.91      148.33     11.92 o 
  -1  24   4        0.27        7.28      5.60 o 
   0  24   4       33.67       28.82      7.32 o 
   1  24   4       56.84       54.32      8.88 o 
   2  24   4       75.52       76.38     10.14 o 
   3  24   4       13.98       14.77      6.71 o 
   4  24   4       44.76      117.76     27.34 o 
   5  24   4        2.03        5.64      7.09 o 
   6  24   4       95.28       91.94     12.58 o 
   7  24   4       32.21       55.56     16.33 o 
 -10  25   4        2.49      -21.45     21.45 o 
  -9  25   4       52.13       19.22     24.18 o 
  -8  25   4       86.24       70.14     25.47 o 
  -7  25   4      146.31       89.12     24.91 o 
  -6  25   4       27.23       10.41     10.04 o 
  -5  25   4      196.03      217.26     22.02 o 
  -4  25   4        0.38       -0.86      8.24 o 
  -3  25   4       12.12        4.00      7.58 o 
  -2  25   4        1.38        1.38      5.65 o 
  -1  25   4        0.03       -0.52      4.94 o 
   0  25   4       94.02       90.50      9.99 o 
   1  25   4       29.96       34.40     15.49 o 
   2  25   4        1.47       -6.62      6.76 o 
   3  25   4        0.38       -1.44      5.82 o 
   4  25   4        0.77        6.66      7.19 o 
   5  25   4       76.45       84.19     14.25 o 
   6  25   4      111.11      131.06     29.52 o 
 -10  26   4       20.63       33.33     34.25 o 
  -9  26   4       77.32       69.23     27.40 o 
  -8  26   4        1.23      -34.72     45.42 o 
  -7  26   4        1.19      -18.05     27.94 o 
  -6  26   4       49.56       43.32     18.87 o 
  -5  26   4       56.49       57.13     13.15 o 
  -4  26   4      202.44      191.60     20.64 o 
  -3  26   4        2.05        4.91      5.74 o 
  -2  26   4       35.85       37.14      7.94 o 
  -1  26   4        5.53        4.82      8.01 o 
   0  26   4       53.45       42.84     12.14 o 
   1  26   4       12.92       11.95      6.83 o 
   2  26   4       98.63       81.73     13.32 o 
   3  26   4       50.02       78.45     11.94 o 
   4  26   4       26.72       51.65     12.70 o 
   5  26   4       37.11       51.35     15.81 o 
   6  26   4       46.41       56.36     25.40 o 
  -9  27   4       86.77       76.96     28.49 o 
  -8  27   4        0.04      -12.84     30.01 o 
  -7  27   4       96.70       66.48     36.01 o 
  -6  27   4        2.54       -7.92     30.07 o 
  -5  27   4      270.86      250.68     44.80 o 
  -4  27   4        2.33        4.68     21.14 o 
  -3  27   4        3.08        3.33     10.86 o 
  -2  27   4        6.73        9.05      6.52 o 
  -1  27   4      140.75      136.51     12.44 o 
   0  27   4        2.54       -2.41      5.98 o 
   1  27   4        0.52       -5.23      5.46 o 
   2  27   4        0.79        5.31      6.43 o 
   3  27   4        0.22        0.98     17.03 o 
   4  27   4       32.08       40.03      9.46 o 
   5  27   4       17.43       22.47     12.04 o 
   6  27   4        4.00       15.12     16.98 o 
  -9  28   4        2.63      -23.33     23.33 o 
  -8  28   4        1.48      -30.52     31.50 o 
  -7  28   4        5.56       -7.75     31.98 o 
  -6  28   4        2.75      -26.42     26.42 o 
  -5  28   4       10.42       17.61     11.16 o 
  -4  28   4       47.69       42.67     12.44 o 
  -3  28   4      118.53      101.79     13.73 o 
  -2  28   4       95.76       85.11     13.03 o 
  -1  28   4       31.15       29.09      8.14 o 
   0  28   4        6.17       14.22      7.61 o 
   1  28   4       86.86       97.00     11.54 o 
   2  28   4       21.77       13.26      8.50 o 
   3  28   4       28.40       32.06      8.83 o 
   4  28   4        6.66        6.69     10.82 o 
   5  28   4       39.25       40.05     22.90 o 
  -8  29   4       35.47       41.89     36.58 o 
  -7  29   4       65.20      152.08     44.49 o 
  -6  29   4        2.12      -18.61     29.09 o 
  -5  29   4        5.96       12.15     10.53 o 
  -4  29   4        0.02       75.19     35.19 o 
  -3  29   4        7.37       -6.18     10.34 o 
  -2  29   4       27.36       26.00     11.02 o 
  -1  29   4       45.72       94.39     32.11 o 
   0  29   4       14.43       20.03      7.94 o 
   1  29   4       10.67        0.99      7.10 o 
   2  29   4      170.50      179.44     17.45 o 
   3  29   4      105.16      106.84     16.28 o 
   4  29   4        9.58        9.97     13.82 o 
   5  29   4       31.79       31.22     16.12 o 
  -7  30   4        0.50      -18.35     32.27 o 
  -6  30   4        2.54      -27.23     30.88 o 
  -5  30   4       83.71       60.37     16.38 o 
  -4  30   4        2.61       16.20     10.89 o 
  -3  30   4        3.80       -3.54      7.64 o 
  -2  30   4        1.45        6.74      8.82 o 
  -1  30   4      118.02      123.65     17.06 o 
   0  30   4       48.26       54.45     10.00 o 
   1  30   4       22.31       12.92      8.22 o 
   2  30   4        7.89       20.14      8.81 o 
   3  30   4       92.78      103.49     26.12 o 
   4  30   4       31.12       63.05     16.37 o 
  -7  31   4        3.97       34.09     36.32 o 
  -6  31   4        0.36       40.03     37.68 o 
  -5  31   4       11.68       40.17     35.70 o 
  -4  31   4        2.86       58.62     35.96 o 
  -3  31   4        0.01        3.68     11.40 o 
  -2  31   4       19.10       19.32      9.93 o 
  -1  31   4        3.40       -2.40      7.90 o 
   0  31   4       20.36       19.36      9.79 o 
   1  31   4      120.11      114.28     13.03 o 
   2  31   4       13.63       25.22     21.22 o 
   3  31   4        3.20        4.70     15.66 o 
  -6  32   4       87.03       94.66     42.15 o 
  -5  32   4        3.83       -4.35     32.39 o 
  -4  32   4        6.26        3.37      9.73 o 
  -3  32   4       18.09       25.24     15.89 o 
  -2  32   4       27.00       36.27     12.83 o 
  -1  32   4      113.56       99.17     17.52 o 
   0  32   4        4.02        3.83      8.89 o 
   1  32   4        5.51        1.94      8.21 o 
   2  32   4        0.02        7.15     14.05 o 
  -5  33   4       36.53       16.58     34.56 o 
  -4  33   4        4.99       12.73     25.91 o 
  -3  33   4       60.00       56.78     19.53 o 
  -2  33   4        6.91       11.51      9.58 o 
  -1  33   4       12.89       26.56     10.57 o 
   0  33   4        4.02       17.91     10.00 o 
   1  33   4       21.07       30.41     10.77 o 
  -3  34   4       38.23       71.96     23.62 o 
  -2  34   4        0.04        0.49     13.63 o 
  -1  34   4       18.62       21.78     10.79 o 
   0  34   4        0.89       -0.51     19.10 o 
 -14   1   5       54.56       51.36     12.37 o 
 -13   1   5        3.63        6.00      9.98 o 
 -12   1   5        2.84      -11.16     11.16 o 
 -11   1   5       14.91       -8.55     10.71 o 
 -10   1   5       25.01       15.36      8.13 o 
  -9   1   5      128.78      163.34     11.11 o 
  -8   1   5      562.94      531.02     15.85 o 
  -7   1   5      645.07      648.97     21.55 o 
  -6   1   5       84.09      100.47     10.01 o 
  -5   1   5       74.75      101.95      9.47 o 
  -4   1   5      382.72      413.73     14.90 o 
  -3   1   5        7.84        0.98      4.31 o 
  -2   1   5       10.04        7.02      3.68 o 
  -1   1   5      312.12      302.88     11.16 o 
   0   1   5      691.89      644.34     14.89 o 
   1   1   5      175.97      201.26      9.02 o 
   2   1   5       51.79       41.64      6.19 o 
   3   1   5      314.28      289.60     13.73 o 
   4   1   5      316.08      302.18     14.86 o 
   5   1   5       79.59       93.15     10.31 o 
   6   1   5       12.84        9.57      7.78 o 
   7   1   5       95.74      111.09     20.60 o 
   8   1   5        0.33        2.91     16.40 o 
   9   1   5        0.00        9.29     18.05 o 
 -14   2   5        1.49        5.37     10.59 o 
 -13   2   5        0.71        6.96     10.21 o 
 -12   2   5        6.77       18.54     20.81 o 
 -11   2   5      109.76      102.92     11.67 o 
 -10   2   5       33.21       29.94      8.94 o 
  -9   2   5       98.00      107.81      9.69 o 
  -8   2   5      173.13      191.17     10.73 o 
  -7   2   5       61.83       79.79      9.85 o 
  -6   2   5     1752.90     1818.73     41.08 o 
  -5   2   5        4.79       -1.66      4.78 o 
  -4   2   5       54.49       54.67      6.85 o 
  -3   2   5      814.49      839.19     19.70 o 
  -2   2   5        4.45       -0.40      3.12 o 
  -1   2   5      148.16      146.31      8.58 o 
   0   2   5       17.08       14.45      3.43 o 
   1   2   5       25.20       29.16      4.38 o 
   2   2   5      235.75      235.15     11.80 o 
   3   2   5      119.42      131.80     10.62 o 
   4   2   5       20.88       39.23     10.43 o 
   5   2   5       35.16       44.06      8.76 o 
   6   2   5        5.98        9.89      7.66 o 
   7   2   5        1.45       17.44     14.96 o 
   8   2   5       20.50        1.22     17.33 o 
   9   2   5        1.43        3.05     17.29 o 
 -14   3   5       14.32       22.39     12.25 o 
 -13   3   5       23.23       38.60     10.96 o 
 -12   3   5       15.47       -2.78     15.60 o 
 -11   3   5      200.99      224.97     14.91 o 
 -10   3   5        2.41       -6.15      9.09 o 
  -9   3   5        0.22       -3.21      6.87 o 
  -8   3   5      284.82      279.92     12.34 o 
  -7   3   5      715.91      842.78     25.04 o 
  -6   3   5       82.73       83.29      9.33 o 
  -5   3   5      779.05      837.34     22.94 o 
  -4   3   5      152.61      156.56     10.13 o 
  -3   3   5      288.88      299.00     11.13 o 
  -2   3   5       74.82       97.50      9.22 o 
  -1   3   5        5.26        5.45      3.19 o 
   0   3   5      222.44      232.83      8.87 o 
   1   3   5      233.36      231.12      8.96 o 
   2   3   5       16.14       26.88      6.63 o 
   3   3   5      433.20      420.45     14.53 o 
   4   3   5      188.41      171.26     12.44 o 
   5   3   5        6.80        9.61      6.57 o 
   6   3   5        2.62        3.39      7.10 o 
   7   3   5      260.68      313.35     23.73 o 
   8   3   5      160.96      185.90     47.32 o 
   9   3   5       11.47        6.78     17.68 o 
 -14   4   5      114.48      112.87     17.02 o 
 -13   4   5      116.43      108.49     14.38 o 
 -12   4   5       37.61       39.30     10.64 o 
 -11   4   5        0.09       -8.10      8.10 o 
 -10   4   5       14.40       11.02      8.13 o 
  -9   4   5       95.25      123.77     10.25 o 
  -8   4   5      143.77      131.00     10.13 o 
  -7   4   5      735.66      767.71     23.67 o 
  -6   4   5       33.11       63.12     12.49 o 
  -5   4   5       87.52      101.11      9.09 o 
  -4   4   5      215.64      241.68     11.74 o 
  -3   4   5      825.49      788.37     17.85 o 
  -2   4   5      330.21      355.08     12.61 o 
  -1   4   5      501.76      489.99     14.63 o 
   0   4   5        1.50        2.02      2.82 o 
   1   4   5      264.36      275.48      9.68 o 
   2   4   5      272.17      254.17     11.05 o 
   3   4   5      415.05      398.78     15.45 o 
   4   4   5      405.70      365.77     15.70 o 
   5   4   5       34.40       41.29      8.17 o 
   6   4   5       44.33       58.91     12.24 o 
   7   4   5       59.49       54.84     13.42 o 
   8   4   5        0.36       -2.18     16.82 o 
   9   4   5       53.81       53.42     21.30 o 
 -14   5   5        0.70       -1.94     20.41 o 
 -13   5   5      126.18      145.28     16.53 o 
 -12   5   5        0.73       -0.61     10.39 o 
 -11   5   5      206.34      214.22     15.58 o 
 -10   5   5       13.33        0.83      7.82 o 
  -9   5   5       33.98       49.62      8.70 o 
  -8   5   5      579.03      634.02     17.48 o 
  -7   5   5      616.57      620.37     21.02 o 
  -6   5   5       88.14      112.36     21.72 o 
  -5   5   5      867.45      868.91     23.26 o 
  -4   5   5       79.99       94.37      9.36 o 
  -3   5   5       15.65       15.88      4.33 o 
  -2   5   5      188.48      189.70      9.51 o 
  -1   5   5     1133.59     1039.31     24.50 o 
   0   5   5      463.70      446.07     11.82 o 
   1   5   5       65.23       63.30      7.29 o 
   2   5   5       61.03       57.61      6.58 o 
   3   5   5       68.01       78.18      7.76 o 
   4   5   5      165.50      168.36     11.36 o 
   5   5   5       78.55       78.55     12.26 o 
   6   5   5       40.60       28.01     11.10 o 
   7   5   5        9.83       18.51     11.16 o 
   8   5   5       29.63       -8.11     24.06 o 
   9   5   5        0.15        0.80     17.68 o 
 -14   6   5        4.01        6.11     11.79 o 
 -13   6   5       23.55       24.79     15.14 o 
 -12   6   5        4.83       -4.45     12.71 o 
 -11   6   5        5.55       -5.08      8.99 o 
 -10   6   5       21.76       25.18     10.52 o 
  -9   6   5        5.34       -0.14      7.50 o 
  -8   6   5      548.78      550.33     18.15 o 
  -7   6   5       30.12        5.95      8.37 o 
  -6   6   5        0.07       -5.68      9.94 o 
  -5   6   5      563.68      579.08     17.85 o 
  -4   6   5       51.51       46.86      5.61 o 
  -3   6   5        0.32        3.94      3.80 o 
  -2   6   5       90.24       76.77      8.41 o 
  -1   6   5       98.35      132.99      7.91 o 
   0   6   5      259.88      242.13      8.77 o 
   1   6   5       15.16       13.92      4.11 o 
   2   6   5        5.91        5.15      4.18 o 
   3   6   5      104.01      122.10      9.28 o 
   4   6   5       32.71       28.74      6.65 o 
   5   6   5        0.26        5.19      6.94 o 
   6   6   5       69.18       61.91     12.73 o 
   7   6   5        0.10        5.88     10.89 o 
   8   6   5        9.61       24.16     17.40 o 
   9   6   5        2.15       21.35     18.56 o 
 -13   7   5        3.19        1.47     10.21 o 
 -12   7   5       16.77       12.56     10.63 o 
 -11   7   5       22.91        7.38      9.39 o 
 -10   7   5       72.48       55.17     10.46 o 
  -9   7   5      118.96      126.92     11.39 o 
  -8   7   5        3.46       -7.63      7.63 o 
  -7   7   5       98.28       91.67      9.79 o 
  -6   7   5     1462.59     1305.58     31.35 o 
  -5   7   5       22.63        7.06      4.89 o 
  -4   7   5       22.42       24.24      5.71 o 
  -3   7   5      228.25      215.50      8.50 o 
  -2   7   5      970.73      971.79     22.41 o 
  -1   7   5      230.67      242.57     17.10 o 
   0   7   5       73.88       65.91      5.26 o 
   1   7   5      289.30      301.09     15.79 o 
   2   7   5        0.60        0.96      4.28 o 
   3   7   5      275.89      251.22     11.75 o 
   4   7   5      787.96      753.78     24.50 o 
   5   7   5       99.72       86.85     11.22 o 
   6   7   5        7.33       11.80      8.45 o 
   7   7   5        0.92       11.15     12.28 o 
   8   7   5        7.94        9.49     16.77 o 
   9   7   5       17.65       78.69     97.09 o 
 -13   8   5        4.43       -0.77     10.41 o 
 -12   8   5       35.65       54.74     12.59 o 
 -11   8   5      160.29      180.44     14.77 o 
 -10   8   5       34.17       16.26      8.59 o 
  -9   8   5        3.21        4.92      7.06 o 
  -8   8   5       24.62       14.52      6.37 o 
  -7   8   5        7.79       13.31      6.62 o 
  -6   8   5        0.00        0.28      4.97 o 
  -5   8   5       45.30       53.31      7.35 o 
  -4   8   5      122.15      115.60      7.99 o 
  -3   8   5       14.40        5.75      3.10 o 
  -2   8   5      822.85      740.27     16.12 o 
  -1   8   5      283.58      317.22     10.79 o 
   0   8   5       18.94       14.19      3.92 o 
   1   8   5        0.00       -2.80      3.23 o 
   2   8   5       30.57       33.79      5.40 o 
   3   8   5        6.44       11.77      6.10 o 
   4   8   5       17.71       27.77      9.84 o 
   5   8   5        4.81       12.54      7.36 o 
   6   8   5       43.70       46.77     10.35 o 
   7   8   5       90.08      100.45     13.98 o 
   8   8   5       15.46       24.27     18.30 o 
   9   8   5        1.06       23.57     19.38 o 
 -13   9   5        0.10       -6.43     10.15 o 
 -12   9   5       52.07       45.68     11.73 o 
 -11   9   5        1.03        0.87      9.26 o 
 -10   9   5        3.59        0.89      8.21 o 
  -9   9   5       29.84       16.54      6.12 o 
  -8   9   5      178.42      197.37     12.36 o 
  -7   9   5      973.10      979.52     33.13 o 
  -6   9   5      470.41      431.15     16.74 o 
  -5   9   5        0.73       -4.38      7.77 o 
  -4   9   5      432.98      404.26     12.95 o 
  -3   9   5        0.89       -0.37      2.60 o 
  -2   9   5      924.94      897.95     19.10 o 
  -1   9   5        2.52        8.49      4.05 o 
   0   9   5        2.19        4.66      2.58 o 
   1   9   5        1.38       -1.08      3.63 o 
   2   9   5        0.54        9.08      5.48 o 
   3   9   5       20.45       11.33      6.14 o 
   4   9   5      171.50      242.26     16.95 o 
   5   9   5       33.32       27.75      8.72 o 
   6   9   5       45.79       59.55     11.15 o 
   7   9   5       11.82        6.60      9.59 o 
   8   9   5       13.68       22.28     14.19 o 
   9   9   5       15.91       20.55     15.58 o 
 -13  10   5        0.76       39.92     24.35 o 
 -12  10   5       41.67       45.74     11.26 o 
 -11  10   5       90.41       67.70     11.87 o 
 -10  10   5      269.74      313.91     22.97 o 
  -9  10   5       50.33       57.12      8.36 o 
  -8  10   5      463.45      446.83     18.33 o 
  -7  10   5     1381.77     1434.81     35.13 o 
  -6  10   5      219.64      220.41     13.68 o 
  -5  10   5       20.22       18.01      5.50 o 
  -4  10   5       20.34       21.58      5.23 o 
  -3  10   5      237.05      252.57     10.00 o 
  -2  10   5      126.30      124.33      7.23 o 
  -1  10   5       70.32       80.02      6.46 o 
   0  10   5       27.73       21.77      3.79 o 
   1  10   5       48.18       42.49      7.67 o 
   2  10   5       53.92       55.53      9.84 o 
   3  10   5      159.09      141.52     12.34 o 
   4  10   5      248.13      218.86     15.52 o 
   5  10   5        8.90       13.39      7.95 o 
   6  10   5        3.47        5.34      8.17 o 
   7  10   5       31.34       25.14     10.88 o 
   8  10   5       42.59       71.00     17.23 o 
   9  10   5       16.25       28.95     16.31 o 
 -13  11   5       32.73       25.62     13.09 o 
 -12  11   5       52.83       57.71     11.49 o 
 -11  11   5       20.41       23.40     10.31 o 
 -10  11   5      299.80      321.09     22.41 o 
  -9  11   5      394.92      400.27     16.76 o 
  -8  11   5        5.20       13.06      6.38 o 
  -7  11   5      837.24      850.15     45.14 o 
  -6  11   5     1869.99     1985.04     43.42 o 
  -5  11   5        3.92        2.24      5.26 o 
  -4  11   5       17.08       13.15      5.51 o 
  -3  11   5     1201.45     1122.89     23.74 o 
  -2  11   5        0.79        0.50      3.28 o 
  -1  11   5      832.75      834.74     20.28 o 
   0  11   5      209.13      179.98      8.36 o 
   1  11   5       30.75       27.20      7.25 o 
   2  11   5       32.43       23.09      8.15 o 
   3  11   5      459.94      387.56     28.74 o 
   4  11   5       30.45       26.68      8.03 o 
   5  11   5        0.04        0.30      7.39 o 
   6  11   5       17.79       14.96      8.92 o 
   7  11   5        0.08        2.36      8.72 o 
   8  11   5        1.95       15.07     12.59 o 
   9  11   5        6.09       26.51     14.35 o 
 -13  12   5        0.11        7.04     18.07 o 
 -12  12   5        1.06        6.16     12.86 o 
 -11  12   5       12.83        9.75     15.59 o 
 -10  12   5       28.27       24.47     10.36 o 
  -9  12   5        0.80       -1.85      9.00 o 
  -8  12   5       31.36       16.89      6.25 o 
  -7  12   5      217.93      237.77     15.09 o 
  -6  12   5      142.80      151.76     12.03 o 
  -5  12   5     1326.22     1315.65     31.95 o 
  -4  12   5      291.42      287.75     12.37 o 
  -3  12   5      201.11      240.35     26.40 o 
  -2  12   5       78.59       82.16      6.55 o 
  -1  12   5      120.16      112.31     11.31 o 
   0  12   5       10.73       12.73      5.47 o 
   1  12   5      176.27      164.41     14.83 o 
   2  12   5      126.14      130.84     14.01 o 
   3  12   5       27.44        6.54      7.77 o 
   4  12   5        0.14       -4.15      6.85 o 
   5  12   5       17.40       14.91      8.64 o 
   6  12   5       24.12       28.36     13.00 o 
   7  12   5        0.04       -3.61      9.39 o 
   8  12   5       47.02       52.08     14.94 o 
   9  12   5        0.91        8.47     10.64 o 
 -13  13   5       93.35       86.08     26.83 o 
 -12  13   5        1.74       14.99     10.80 o 
 -11  13   5        3.70       15.58     13.87 o 
 -10  13   5       37.74       48.82     11.80 o 
  -9  13   5      105.80      110.44     11.90 o 
  -8  13   5      161.70      159.67     13.03 o 
  -7  13   5        1.99       -0.53      5.79 o 
  -6  13   5     1038.99     1055.07     28.42 o 
  -5  13   5      371.57      399.54     16.32 o 
  -4  13   5      163.09      162.79      9.89 o 
  -3  13   5       62.92       83.14      7.37 o 
  -2  13   5      128.18      135.30      8.22 o 
  -1  13   5       78.90       79.86      6.14 o 
   0  13   5        9.97        4.89      3.64 o 
   1  13   5       91.21       79.06      7.24 o 
   2  13   5      245.63      213.56     10.83 o 
   3  13   5      203.09      156.58     15.75 o 
   4  13   5       39.11       45.20     10.84 o 
   5  13   5       13.57       29.70      9.68 o 
   6  13   5       78.16      100.18     15.53 o 
   7  13   5        0.59       11.58      9.48 o 
   8  13   5       15.98       25.12     11.80 o 
 -13  14   5        6.41      -21.85     21.89 o 
 -12  14   5      183.04      202.36     31.48 o 
 -11  14   5      445.74      428.54     42.96 o 
 -10  14   5        7.44       34.61     11.92 o 
  -9  14   5        5.43       12.83     10.55 o 
  -8  14   5      235.33      246.47     16.19 o 
  -7  14   5      642.16      649.55     22.42 o 
  -6  14   5       36.00       46.35      8.73 o 
  -5  14   5      703.16      687.28     21.58 o 
  -4  14   5     1057.84      984.96     23.00 o 
  -3  14   5        6.33       -0.64      3.92 o 
  -2  14   5       66.82       77.40      9.83 o 
  -1  14   5       11.47        8.19      3.79 o 
   0  14   5      179.43      174.97     11.74 o 
   1  14   5      101.10       92.71      9.76 o 
   2  14   5       14.16        7.23     11.74 o 
   3  14   5        0.24        7.14      7.13 o 
   4  14   5      128.23      125.67     15.31 o 
   5  14   5        0.01       -0.64      7.17 o 
   6  14   5        2.61       20.46     15.12 o 
   7  14   5        4.33       -2.31     16.13 o 
   8  14   5      170.25      318.21     56.99 o 
 -12  15   5      226.96      160.81     29.82 o 
 -11  15   5       17.21       24.38     16.69 o 
 -10  15   5      154.00      157.12     17.78 o 
  -9  15   5        1.78        5.91     11.19 o 
  -8  15   5      129.10      119.60     12.11 o 
  -7  15   5      228.69      203.40     14.57 o 
  -6  15   5       55.44       52.74     16.04 o 
  -5  15   5       42.70       47.39      7.92 o 
  -4  15   5      207.00      193.33     11.24 o 
  -3  15   5       28.82       37.99      5.94 o 
  -2  15   5       50.16       56.92      5.99 o 
  -1  15   5        0.37       -1.01      3.26 o 
   0  15   5      125.73      124.52     17.15 o 
   1  15   5      108.70      101.32     15.00 o 
   2  15   5       21.78       16.36      4.32 o 
   3  15   5       83.93       81.38      6.96 o 
   4  15   5      173.82      148.83     16.64 o 
   5  15   5        0.20       -3.34      7.87 o 
   6  15   5        0.16        5.64     12.44 o 
   7  15   5        2.59       18.01     17.09 o 
   8  15   5        1.34       25.46     40.18 o 
 -12  16   5       19.02       28.23     24.11 o 
 -11  16   5      183.17      143.69     27.55 o 
 -10  16   5       49.32       25.81     12.19 o 
  -9  16   5      143.46      193.09     18.99 o 
  -8  16   5      453.71      493.44     20.27 o 
  -7  16   5       71.13       62.80      9.91 o 
  -6  16   5       54.53       85.08     11.03 o 
  -5  16   5      174.52      145.81     13.27 o 
  -4  16   5     1626.68     1583.36     32.24 o 
  -3  16   5      256.39      248.06     11.28 o 
  -2  16   5        0.32       -5.31      5.31 o 
  -1  16   5       89.75       64.66      7.32 o 
   0  16   5       50.79       45.46      6.15 o 
   1  16   5      360.86      314.33     18.76 o 
   2  16   5      268.53      245.48     14.15 o 
   3  16   5        4.12        1.84      6.23 o 
   4  16   5       83.30       72.31     12.79 o 
   5  16   5       35.78       37.14     11.12 o 
   6  16   5        0.01       -8.79      8.79 o 
   7  16   5        1.27        7.53     18.14 o 
   8  16   5       57.95      142.20     31.60 o 
 -12  17   5      135.58       96.79     27.36 o 
 -11  17   5       71.63       40.09     23.10 o 
 -10  17   5        1.23        3.78     19.43 o 
  -9  17   5        7.74       16.74     10.39 o 
  -8  17   5       13.55       28.36      8.02 o 
  -7  17   5      298.70      286.21     20.84 o 
  -6  17   5      155.27      162.74     13.90 o 
  -5  17   5        0.98        6.76      7.27 o 
  -4  17   5        3.37        2.81      4.58 o 
  -3  17   5      635.64      644.32     17.75 o 
  -2  17   5      384.63      360.41     14.82 o 
  -1  17   5        9.88       29.32     11.50 o 
   0  17   5      105.00       97.28      8.24 o 
   1  17   5      394.86      366.05     15.49 o 
   2  17   5       18.15       21.04      5.63 o 
   3  17   5        0.05        5.63      5.54 o 
   4  17   5       22.48       15.50      9.50 o 
   5  17   5       15.37       31.45     10.84 o 
   6  17   5        2.99       17.83     10.77 o 
   7  17   5       16.78       20.33      9.72 o 
   8  17   5      114.19      126.93     49.29 o 
 -12  18   5       10.58        4.70     34.86 o 
 -11  18   5       10.06        8.70     22.49 o 
 -10  18   5      506.12      461.82     47.80 o 
  -9  18   5       48.26       44.99     14.45 o 
  -8  18   5        0.00        0.61      6.13 o 
  -7  18   5       13.32       10.43      7.25 o 
  -6  18   5      131.77      153.38     12.89 o 
  -5  18   5      435.27      436.36     17.48 o 
  -4  18   5        6.02        0.61      5.21 o 
  -3  18   5       32.25       38.90      7.53 o 
  -2  18   5     1972.12     1898.43     57.41 o 
  -1  18   5     1948.33     1842.97     39.75 o 
   0  18   5      135.45      144.86     18.20 o 
   1  18   5      238.60      228.19     13.33 o 
   2  18   5       30.30       19.62      8.36 o 
   3  18   5        7.01        0.23      4.05 o 
   4  18   5        4.80        7.99      5.25 o 
   5  18   5        2.37        9.92      7.66 o 
   6  18   5        5.15        6.26     12.92 o 
   7  18   5       26.31       -1.28     28.52 o 
 -12  19   5        0.48      -20.71     30.77 o 
 -11  19   5        0.14       -8.03     21.70 o 
 -10  19   5       26.06       39.75     22.67 o 
  -9  19   5        0.59       11.42     19.16 o 
  -8  19   5       40.43       32.36      9.02 o 
  -7  19   5       69.01       77.89     10.28 o 
  -6  19   5      163.75      180.78     13.92 o 
  -5  19   5       48.06       51.26      8.32 o 
  -4  19   5       12.73       13.23      5.59 o 
  -3  19   5       27.50       33.16      7.30 o 
  -2  19   5       13.38       11.36      5.83 o 
  -1  19   5       11.34       18.20     14.52 o 
   0  19   5      319.79      314.34     14.08 o 
   1  19   5       24.16       27.17      5.65 o 
   2  19   5        0.59       -5.33      9.02 o 
   3  19   5        5.94       -4.36      4.36 o 
   4  19   5        7.66        5.37     11.77 o 
   5  19   5        0.23      -11.44     11.44 o 
   6  19   5        6.65        8.26     15.64 o 
   7  19   5        0.60        1.37     28.23 o 
 -11  20   5        7.22      -18.10     20.90 o 
 -10  20   5      147.70      115.13     25.81 o 
  -9  20   5       11.96      -16.70     18.45 o 
  -8  20   5       38.43       32.57      8.96 o 
  -7  20   5      116.65      117.73     12.01 o 
  -6  20   5       16.75       23.57      7.88 o 
  -5  20   5      361.78      350.57     18.14 o 
  -4  20   5      180.73      177.30     13.16 o 
  -3  20   5      113.20       88.79      9.81 o 
  -2  20   5      513.29      485.27     17.77 o 
  -1  20   5      761.66      712.79     21.62 o 
   0  20   5       89.67       73.97      8.77 o 
   1  20   5       51.94       45.00      8.82 o 
   2  20   5      204.74      175.58     15.18 o 
   3  20   5        8.03       -2.00      5.02 o 
   4  20   5        0.78      -16.95     29.55 o 
   5  20   5        4.27       14.77      5.41 o 
   6  20   5        4.20        5.55     14.51 o 
   7  20   5        2.16       25.04     15.46 o 
 -11  21   5       59.04       62.21     25.23 o 
 -10  21   5       28.70       20.35     21.18 o 
  -9  21   5       10.03      -11.52     18.45 o 
  -8  21   5        0.00       -2.60     10.28 o 
  -7  21   5        3.90        1.47      6.28 o 
  -6  21   5        0.38        0.18      6.15 o 
  -5  21   5       42.66       27.00     10.78 o 
  -4  21   5       82.04       83.03      9.90 o 
  -3  21   5        5.80        6.66      5.76 o 
  -2  21   5      213.38      240.31     14.35 o 
  -1  21   5      324.54      285.41     14.13 o 
   0  21   5        3.66       -3.69      8.65 o 
   1  21   5        0.76       -4.05      4.05 o 
   3  21   5      106.45      123.45     27.89 o 
   4  21   5        1.32        7.47      8.27 o 
   5  21   5        0.09       -4.60      5.02 o 
   6  21   5       15.20       27.05     14.41 o 
   7  21   5        1.47        5.42     15.10 o 
 -11  22   5       24.35       27.11     23.99 o 
 -10  22   5       72.69       40.75     28.19 o 
  -9  22   5      335.14      396.34     37.84 o 
  -8  22   5        2.34       28.53     18.91 o 
  -7  22   5        0.63       11.51      9.55 o 
  -6  22   5      296.86      308.01     17.13 o 
  -5  22   5        1.04        3.23      5.95 o 
  -4  22   5      181.74      170.16     17.23 o 
  -3  22   5      171.10      147.37     12.30 o 
  -2  22   5      438.67      443.13     19.03 o 
  -1  22   5        0.33        0.87      8.15 o 
   0  22   5       87.48       61.29      9.30 o 
   1  22   5        4.76       16.65     11.92 o 
   2  22   5        8.87        8.06      5.23 o 
   3  22   5       35.98       50.42      8.17 o 
   4  22   5       10.90       10.42     11.70 o 
   5  22   5        0.04        5.69      5.16 o 
   6  22   5       17.73       38.70     19.53 o 
 -10  23   5       22.67       18.58     42.09 o 
  -9  23   5       35.40       35.48     21.64 o 
  -8  23   5       64.66       50.06     20.77 o 
  -7  23   5       12.47       22.36     10.36 o 
  -6  23   5        2.86       -4.63     10.32 o 
  -5  23   5        0.84        2.05      8.20 o 
  -4  23   5        6.42        8.74      6.14 o 
  -3  23   5       18.73       18.54      6.77 o 
  -2  23   5       16.91       22.26      6.81 o 
  -1  23   5      127.81      113.05     13.13 o 
   0  23   5       59.33       60.89      8.91 o 
   1  23   5       47.75       51.45      8.34 o 
   2  23   5        0.56       11.55      5.55 o 
   3  23   5        3.69        0.59      7.82 o 
   4  23   5       53.53       72.19     11.51 o 
   5  23   5       21.66       14.64     13.73 o 
   6  23   5        0.32        9.41     11.87 o 
 -10  24   5       17.06       39.38     23.70 o 
  -9  24   5        7.78        3.13     20.32 o 
  -8  24   5       18.70        4.85     21.25 o 
  -7  24   5        2.17        5.75      8.54 o 
  -6  24   5       60.60       25.47     18.08 o 
  -5  24   5      111.53      102.60     25.66 o 
  -4  24   5        4.03       10.87      5.70 o 
  -3  24   5        1.99       13.93      6.16 o 
  -2  24   5      200.26      201.09     14.07 o 
  -1  24   5       21.54       22.52      7.11 o 
   0  24   5       35.70       45.76      9.14 o 
   1  24   5       53.72       63.97     11.64 o 
   2  24   5        9.26        6.79      6.82 o 
   3  24   5        0.13       -4.16      9.74 o 
   4  24   5        0.26        2.28     16.98 o 
   5  24   5        0.72       14.31     20.15 o 
   6  24   5       13.19       21.43     14.16 o 
 -10  25   5       11.13      -26.35     26.35 o 
  -9  25   5       16.54       10.22     22.32 o 
  -8  25   5       17.27       -1.58     16.23 o 
  -7  25   5       20.71       -3.67      6.87 o 
  -6  25   5       52.17       18.49     12.36 o 
  -5  25   5       59.56       49.54     10.09 o 
  -4  25   5      138.89      110.52     11.94 o 
  -3  25   5      126.94      118.18     11.71 o 
  -2  25   5        8.37        7.46      5.85 o 
  -1  25   5        7.01       10.73      7.55 o 
   0  25   5        4.77        6.54      6.28 o 
   1  25   5       61.91       84.34     14.73 o 
   2  25   5       13.56       -0.66      6.99 o 
   3  25   5        3.81        0.23      5.45 o 
   4  25   5       41.55       47.78     13.71 o 
   5  25   5        0.80        5.69      9.42 o 
  -9  26   5       37.72       64.98     34.30 o 
  -8  26   5        4.18       -5.56     14.72 o 
  -7  26   5        2.12        3.09     12.85 o 
  -6  26   5       41.00       34.95     17.56 o 
  -5  26   5        3.98       -5.91     17.26 o 
  -4  26   5       36.02       28.72      8.77 o 
  -3  26   5        2.76       11.78      6.90 o 
  -2  26   5      152.00      150.41     13.72 o 
  -1  26   5        1.04       -5.61      5.61 o 
   0  26   5       81.25       69.01     10.05 o 
   1  26   5       57.08       67.50     16.92 o 
   2  26   5       15.67        8.95      7.01 o 
   3  26   5        9.81       10.93      6.72 o 
   4  26   5       14.18       27.90     10.89 o 
   5  26   5        8.54       12.03      9.49 o 
  -9  27   5       78.14       95.08     39.94 o 
  -8  27   5       28.78        8.76     33.72 o 
  -7  27   5        1.95      -21.31     30.43 o 
  -6  27   5        5.37        1.23     13.19 o 
  -5  27   5        3.26        5.99     10.48 o 
  -4  27   5        2.26      -13.79     14.10 o 
  -3  27   5        7.70        8.84      7.37 o 
  -2  27   5       86.26       74.45     12.55 o 
  -1  27   5       96.70      105.60     15.82 o 
   0  27   5       14.04       19.20      7.27 o 
   1  27   5        2.04       -5.41      5.41 o 
   2  27   5        0.69       -1.37      6.10 o 
   3  27   5        1.55        3.55     12.96 o 
   4  27   5       51.08       62.09     17.79 o 
  -8  28   5       20.81      -25.01     30.80 o 
  -7  28   5        1.38       18.40     33.84 o 
  -6  28   5       12.77       12.87     11.96 o 
  -5  28   5        0.54        5.40     10.37 o 
  -4  28   5       68.44       58.52     23.90 o 
  -3  28   5        2.58       24.54     19.76 o 
  -2  28   5       37.95       38.01     11.24 o 
  -1  28   5       14.72       17.20      7.42 o 
   0  28   5        0.01        5.66     11.24 o 
   1  28   5        9.44        2.01     16.57 o 
   2  28   5       98.87      127.42     28.09 o 
   3  28   5        0.65       23.23     26.54 o 
   4  28   5        0.77        7.82      7.08 o 
  -7  29   5        3.80       -9.08     32.35 o 
  -6  29   5       10.38        0.00     10.35 o 
  -5  29   5        1.13        4.55     10.67 o 
  -4  29   5       36.70       20.21     11.18 o 
  -3  29   5        2.45       11.87      9.38 o 
  -2  29   5      116.29      153.61     15.12 o 
  -1  29   5        0.00        8.26      6.95 o 
   0  29   5       43.07       42.59      9.47 o 
   1  29   5       39.32       38.65     14.97 o 
   2  29   5        0.03       16.23     11.79 o 
   3  29   5       33.61       40.51     13.09 o 
  -7  30   5        5.09      -11.62     33.51 o 
  -6  30   5       11.15       -2.27     11.82 o 
  -5  30   5       20.06       10.64     12.09 o 
  -4  30   5       29.98       75.85     18.74 o 
  -3  30   5       32.72       38.01     11.40 o 
  -2  30   5        0.87       -7.10      8.37 o 
  -1  30   5       11.08        3.43      7.02 o 
   0  30   5        6.27        7.79      7.75 o 
   1  30   5        6.33        7.77     12.04 o 
   2  30   5        3.75        7.15     11.40 o 
  -6  31   5       18.64       11.23     12.72 o 
  -5  31   5        1.43        6.60     10.61 o 
  -4  31   5        0.24        7.96     11.13 o 
  -3  31   5       73.58       70.58     13.59 o 
  -2  31   5        4.04        6.64     12.85 o 
  -1  31   5       60.64       61.52     12.84 o 
   0  31   5        1.47       -6.64      7.10 o 
   1  31   5       92.63      102.19     12.55 o 
  -5  32   5       87.27       71.26     39.58 o 
  -4  32   5        6.52        0.03     22.31 o 
  -3  32   5       15.02       31.52     11.92 o 
  -2  32   5       27.47       19.35      9.90 o 
  -1  32   5        0.24       20.70     12.42 o 
   0  32   5       56.01       67.19     11.48 o 
 -13   0   6      138.92      165.02     33.99 o 
 -12   0   6       48.15       37.79     22.08 o 
 -11   0   6        0.13       15.81     12.81 o 
 -10   0   6        9.83        5.65     13.05 o 
  -9   0   6      300.45      273.01     25.11 o 
  -8   0   6      689.25      747.96     34.74 o 
  -7   0   6     1272.24     1464.52     51.69 o 
  -6   0   6      692.12      675.96     31.05 o 
  -5   0   6      459.70      438.40     24.08 o 
  -4   0   6        0.57       -3.55      7.24 o 
  -3   0   6      664.04      562.67     25.32 o 
  -2   0   6      739.68      674.20     27.83 o 
  -1   0   6       85.58       83.10     10.87 o 
   0   0   6      486.47      437.61     18.10 o 
   1   0   6       38.32       55.16      8.88 o 
   2   0   6      227.59      347.99     20.98 o 
   3   0   6      475.55      445.29     20.84 o 
   4   0   6        0.08        3.97      9.04 o 
   5   0   6      118.17      117.11     17.35 o 
   6   0   6       19.77        0.07     10.94 o 
   7   0   6      113.44      177.70     36.65 o 
   8   0   6       20.88       11.76     25.82 o 
 -13   1   6       64.42       42.17     14.00 o 
 -12   1   6       35.37       17.78     12.10 o 
 -11   1   6       40.71       46.54     12.61 o 
 -10   1   6        8.70       12.73      9.07 o 
  -9   1   6        4.41       15.52      8.61 o 
  -8   1   6       28.70       33.76      9.98 o 
  -7   1   6     1940.14     2043.27     46.57 o 
  -6   1   6      619.64      726.46     22.66 o 
  -5   1   6      434.37      440.24     16.90 o 
  -4   1   6      206.17      240.49     19.48 o 
  -3   1   6       94.37       74.97      8.01 o 
  -2   1   6      374.63      345.66     13.89 o 
  -1   1   6      389.88      358.57     17.53 o 
   0   1   6       57.36       69.87      6.70 o 
   1   1   6      329.03      302.26     11.02 o 
   2   1   6     1690.34     1668.82     32.76 o 
   3   1   6       29.97       48.96      6.84 o 
   4   1   6        8.01       14.72      6.03 o 
   5   1   6       18.69       20.67      8.10 o 
   6   1   6        3.08       13.27      9.14 o 
   7   1   6       33.23       25.35     13.25 o 
   8   1   6        1.20        9.84     17.94 o 
 -13   2   6       25.41       -5.63     16.70 o 
 -12   2   6      143.54      124.42     17.55 o 
 -11   2   6       30.04       43.00     12.33 o 
 -10   2   6        0.89        9.99     10.86 o 
  -9   2   6        1.11        8.39     12.47 o 
  -8   2   6      763.52      861.15     30.86 o 
  -7   2   6        9.48        4.32      6.36 o 
  -6   2   6      164.31      190.21     20.00 o 
  -5   2   6      233.82      236.84     13.89 o 
  -4   2   6      197.05      157.04     11.15 o 
  -3   2   6      168.65      168.22     12.94 o 
  -2   2   6        1.10       -1.31      5.51 o 
  -1   2   6      276.06      248.58     11.49 o 
   0   2   6        7.53        9.15      3.96 o 
   1   2   6      115.00      117.66      8.05 o 
   2   2   6        0.07       29.57      9.00 o 
   3   2   6      150.10      158.23     10.29 o 
   4   2   6        0.02       -1.03      5.43 o 
   5   2   6        0.19       -1.71      5.81 o 
   6   2   6       41.96       51.21     12.77 o 
   7   2   6        1.16       -3.30     11.81 o 
   8   2   6       45.37       64.87     21.23 o 
 -13   3   6        3.56        7.65     11.30 o 
 -12   3   6        0.05        4.44     11.75 o 
 -11   3   6        5.10        0.25     13.75 o 
 -10   3   6       89.58       86.71     14.12 o 
  -9   3   6       13.63       -0.85      9.11 o 
  -8   3   6      664.58      699.75     40.84 o 
  -7   3   6     2187.35     2332.22     59.78 o 
  -6   3   6       13.14        9.63      7.28 o 
  -5   3   6      173.62      163.32     14.01 o 
  -4   3   6       12.06       -1.76      9.05 o 
  -3   3   6       83.57       75.68      9.55 o 
  -2   3   6        2.13       -0.77      4.34 o 
  -1   3   6        2.40        2.60      3.79 o 
   0   3   6       13.65       12.86      4.01 o 
   1   3   6       28.99       45.10      7.64 o 
   2   3   6      225.08      242.97     11.83 o 
   3   3   6      168.71      185.95     12.22 o 
   4   3   6        5.32        6.24      5.94 o 
   5   3   6        0.20       -2.46      7.25 o 
   6   3   6        2.93       -9.45      9.45 o 
   7   3   6       17.65       13.93     12.82 o 
   8   3   6        0.16       17.52     17.93 o 
 -13   4   6        0.04        6.31     15.49 o 
 -12   4   6      148.43      163.41     32.32 o 
 -11   4   6       24.74       11.65     17.68 o 
 -10   4   6      176.25      161.12     17.70 o 
  -9   4   6        8.62       14.39      9.67 o 
  -8   4   6      505.63      536.15     24.41 o 
  -7   4   6      329.78      392.18     20.30 o 
  -6   4   6      532.52      511.33     22.05 o 
  -5   4   6      201.64      227.60     16.07 o 
  -4   4   6        9.46       -0.69      5.56 o 
  -3   4   6      712.35      667.55     23.76 o 
  -2   4   6      105.73      106.36     10.44 o 
  -1   4   6      149.44      134.59      9.31 o 
   0   4   6      163.72      176.52      9.29 o 
   1   4   6      641.42      596.76     15.91 o 
   2   4   6       69.80       89.91      8.72 o 
   3   4   6        3.80        4.46      5.01 o 
   4   4   6        0.49        5.35      5.59 o 
   5   4   6       87.04       93.12     12.33 o 
   6   4   6      127.45      151.59     15.42 o 
   7   4   6       72.59      110.88     15.65 o 
   8   4   6        4.97       16.71     18.24 o 
 -13   5   6       43.05       58.32     15.17 o 
 -12   5   6       44.93       73.35     15.08 o 
 -11   5   6      114.28       86.81     14.98 o 
 -10   5   6       22.44       45.70     12.54 o 
  -9   5   6      151.47      154.10     16.51 o 
  -8   5   6      633.90      623.13     26.37 o 
  -7   5   6      220.56      204.45     16.95 o 
  -6   5   6        4.24       -4.92      4.92 o 
  -5   5   6      478.73      433.21     19.76 o 
  -4   5   6        8.35        6.98      5.54 o 
  -3   5   6        0.86       -0.53      7.15 o 
  -2   5   6       42.74       35.34      8.13 o 
  -1   5   6      199.78      210.51     14.35 o 
   0   5   6      381.02      367.48     15.09 o 
   1   5   6       14.70       18.44      4.83 o 
   2   5   6       11.87        9.50      4.32 o 
   3   5   6       41.34       44.11      7.41 o 
   4   5   6        2.92        0.41      7.07 o 
   5   5   6      161.26      174.33     17.27 o 
   6   5   6       58.84       99.18     13.93 o 
   7   5   6        8.76       17.51     11.43 o 
   8   5   6      120.08      162.01     22.84 o 
 -13   6   6       17.84       10.75     16.45 o 
 -12   6   6       91.89       92.03     15.75 o 
 -11   6   6       89.07       78.90     14.64 o 
 -10   6   6        9.18       19.11     11.45 o 
  -9   6   6       20.07       19.22      9.77 o 
  -8   6   6       81.82       79.52     15.51 o 
  -7   6   6       11.11        8.40     11.09 o 
  -6   6   6      521.43      483.07     21.76 o 
  -5   6   6      815.49      832.92     28.54 o 
  -4   6   6      331.00      311.42     13.73 o 
  -3   6   6      492.87      511.55     16.54 o 
  -2   6   6      100.36      108.20     10.77 o 
  -1   6   6      446.77      377.18     16.92 o 
   0   6   6       27.35       38.46      7.19 o 
   1   6   6       33.73       31.80      6.44 o 
   2   6   6       22.60       23.21      5.70 o 
   3   6   6       69.79       56.56      9.46 o 
   4   6   6       10.38       16.38      8.39 o 
   5   6   6        6.85        8.52      8.59 o 
   6   6   6       21.10       22.94     10.54 o 
   7   6   6        1.97       21.75     11.49 o 
   8   6   6       19.84       38.04     16.37 o 
 -13   7   6        0.61        8.43     18.45 o 
 -12   7   6        0.23       -9.69     16.20 o 
 -11   7   6        1.13        2.59      9.74 o 
 -10   7   6       33.57       11.13     10.14 o 
  -9   7   6       49.57       45.21     11.83 o 
  -8   7   6       62.69       66.31     12.15 o 
  -7   7   6      122.41      147.17     15.39 o 
  -6   7   6      113.25      128.59     14.00 o 
  -5   7   6      349.78      340.47     23.92 o 
  -4   7   6       88.57       94.43      9.19 o 
  -3   7   6        5.48        3.63      4.74 o 
  -2   7   6       77.54       58.87     10.78 o 
  -1   7   6      208.11      207.72     14.51 o 
   0   7   6       68.80       78.63      9.39 o 
   1   7   6        0.40       -4.27      5.13 o 
   2   7   6        2.25       -0.24      4.51 o 
   3   7   6       30.75       33.20      9.60 o 
   4   7   6       67.92       75.91     11.42 o 
   5   7   6        4.82        5.05      8.72 o 
   6   7   6       15.66       18.92     11.07 o 
   7   7   6        1.64       -7.40     10.49 o 
   8   7   6        1.57       -5.83     14.14 o 
 -13   8   6        1.39       12.94     14.09 o 
 -12   8   6      122.94      161.68     30.39 o 
 -11   8   6        6.39       42.50     31.49 o 
 -10   8   6        8.76       -3.29      9.76 o 
  -9   8   6       10.17        5.63      9.77 o 
  -8   8   6      345.29      323.95     21.80 o 
  -7   8   6       68.22       57.57     10.95 o 
  -6   8   6      868.63      780.84     28.84 o 
  -5   8   6       26.66       27.79      8.36 o 
  -4   8   6       16.87       11.54      5.94 o 
  -3   8   6      856.46      835.29     22.71 o 
  -2   8   6     2437.17     2451.42     59.75 o 
  -1   8   6       54.19       60.02      8.50 o 
   0   8   6      838.65      912.22     45.84 o 
   1   8   6        4.08       -0.16      4.69 o 
   2   8   6        0.02        2.16      7.19 o 
   3   8   6      141.85      137.04     15.16 o 
   4   8   6        1.51        8.76      9.38 o 
   5   8   6        2.70        2.60      8.47 o 
   6   8   6      149.16      216.13     18.80 o 
   7   8   6        7.13       10.12     11.83 o 
   8   8   6       30.00       35.77     17.06 o 
 -13   9   6        0.04       16.10     11.40 o 
 -12   9   6       14.93       24.09     11.78 o 
 -11   9   6        7.72        2.58     21.31 o 
 -10   9   6       51.98       55.52     12.97 o 
  -9   9   6       66.12       52.15     14.18 o 
  -8   9   6      171.79      186.71     17.60 o 
  -7   9   6        1.29       -3.68      7.02 o 
  -6   9   6       13.27       -2.15      8.15 o 
  -5   9   6      293.72      311.86     14.07 o 
  -4   9   6      399.67      395.30     13.05 o 
  -3   9   6      109.95      120.99      7.95 o 
  -2   9   6      132.09      159.99     13.13 o 
  -1   9   6      454.17      402.06     17.78 o 
   0   9   6      315.20      293.28     14.92 o 
   1   9   6       11.72       10.89      7.78 o 
   2   9   6       57.48       41.98     10.97 o 
   3   9   6      116.84      104.33     14.03 o 
   4   9   6       11.46       11.55      9.73 o 
   5   9   6       37.87       59.01     13.59 o 
   6   9   6       27.94       12.48     12.62 o 
   7   9   6       37.15       33.40     16.27 o 
   8   9   6       32.78       65.96     25.29 o 
 -13  10   6        1.34       26.80     12.47 o 
 -12  10   6        7.27       24.21     11.90 o 
 -11  10   6       51.63       41.76     13.60 o 
 -10  10   6      156.06      182.99     18.92 o 
  -9  10   6       25.19       30.01     10.45 o 
  -8  10   6       25.01       24.31      7.52 o 
  -7  10   6       69.57       55.72      8.74 o 
  -6  10   6      549.10      496.76     24.28 o 
  -5  10   6      958.06      962.16     25.90 o 
  -4  10   6        0.46       -6.21      6.21 o 
  -3  10   6      302.51      303.64     11.09 o 
  -2  10   6        3.15        6.95      3.63 o 
  -1  10   6      188.46      180.62     15.23 o 
   0  10   6        0.14        1.40      4.41 o 
   1  10   6       52.20       55.10     10.91 o 
   2  10   6      140.70      134.68     15.51 o 
   3  10   6      467.32      415.78     25.21 o 
   4  10   6      193.02      187.26     22.99 o 
   5  10   6       44.96       73.29     13.97 o 
   6  10   6       40.03       26.86     13.09 o 
   7  10   6        6.21       20.79     14.68 o 
   8  10   6        7.94       21.77     20.56 o 
 -13  11   6      279.10      302.41     26.06 o 
 -12  11   6        5.92       18.29     11.42 o 
 -11  11   6       49.61       28.47     16.56 o 
 -10  11   6        0.88       -7.69     10.14 o 
  -9  11   6       50.04       66.54     11.25 o 
  -8  11   6      239.00      210.14     14.77 o 
  -7  11   6      110.71      102.74     10.82 o 
  -6  11   6       33.26       39.59      7.44 o 
  -5  11   6      311.56      304.39     16.90 o 
  -4  11   6        2.52        7.40      5.43 o 
  -3  11   6       22.15       23.05      4.64 o 
  -2  11   6      965.28      862.06     22.16 o 
  -1  11   6       18.40       13.60      4.10 o 
   0  11   6      200.62      201.93     20.12 o 
   1  11   6      136.94      139.40     15.63 o 
   2  11   6        8.52        3.34      7.41 o 
   3  11   6        2.80       10.14      9.00 o 
   4  11   6        4.70       18.83     10.29 o 
   5  11   6        1.27        1.13      8.91 o 
   6  11   6       18.89       40.67     13.97 o 
   7  11   6        7.30       10.77     13.69 o 
   8  11   6       11.20       29.34     21.44 o 
 -13  12   6        3.60       20.06     17.60 o 
 -12  12   6      153.27      150.97     24.06 o 
 -11  12   6       22.41       34.88     12.46 o 
 -10  12   6        4.21       -1.96     11.63 o 
  -9  12   6       12.73        6.87      6.25 o 
  -8  12   6        0.09        0.07      6.50 o 
  -7  12   6       11.65        3.67      5.85 o 
  -6  12   6      149.53      178.98     13.18 o 
  -5  12   6      906.87      881.38     25.03 o 
  -4  12   6        3.54       11.84      4.75 o 
  -3  12   6        0.48       -1.62      4.68 o 
  -2  12   6        9.81       13.98      4.20 o 
  -1  12   6        0.66        1.16      3.09 o 
   0  12   6       71.68       60.79     10.88 o 
   1  12   6        4.54        9.70      7.98 o 
   2  12   6      244.25      250.18     20.24 o 
   3  12   6        6.98        2.04      8.65 o 
   4  12   6        6.72       10.21      9.71 o 
   5  12   6       39.51       52.01     14.05 o 
   6  12   6        2.60        4.68     14.03 o 
   7  12   6       63.55      122.91     19.20 o 
 -12  13   6       56.19       56.64     18.41 o 
 -11  13   6       13.64       31.94     12.98 o 
 -10  13   6       20.99        7.46     12.68 o 
  -9  13   6       13.78        7.70      7.33 o 
  -8  13   6       61.90       46.24     12.79 o 
  -7  13   6      185.61      192.85     18.05 o 
  -6  13   6       17.79       12.14      6.09 o 
  -5  13   6      384.96      323.61     14.87 o 
  -4  13   6        0.58       -1.04      4.03 o 
  -3  13   6      155.96      154.98     12.20 o 
  -2  13   6      323.62      276.36     12.90 o 
  -1  13   6        6.26        1.21      5.89 o 
   0  13   6      168.26      154.12     15.76 o 
   1  13   6      331.89      317.06     23.44 o 
   2  13   6        0.54        5.61      8.94 o 
   3  13   6        1.05        2.86     17.11 o 
   4  13   6       17.62       24.26     14.44 o 
   5  13   6       56.17       68.68     23.24 o 
   6  13   6        1.33       -1.69     11.04 o 
   7  13   6        1.99       28.44     14.89 o 
 -12  14   6       15.75       14.72     19.23 o 
 -11  14   6        0.01       -3.22      9.88 o 
 -10  14   6        0.01      -14.29     14.29 o 
  -9  14   6        0.74        6.08      7.29 o 
  -8  14   6       41.04       45.55      9.42 o 
  -7  14   6      271.14      276.75     21.76 o 
  -6  14   6      109.41      101.61     13.12 o 
  -5  14   6      160.04      187.33     16.55 o 
  -4  14   6       33.83       47.85      6.77 o 
  -3  14   6      198.66      208.90     10.49 o 
  -2  14   6      472.69      490.91     16.39 o 
  -1  14   6        0.02       -3.96      3.96 o 
   0  14   6       21.46       27.29      5.68 o 
   1  14   6        0.37        7.59     10.12 o 
   2  14   6        2.16       -1.21      9.21 o 
   3  14   6       57.29       47.31     11.65 o 
   4  14   6       20.29       20.51     11.11 o 
   5  14   6       23.20       13.04     11.42 o 
   6  14   6       19.79       22.95     13.53 o 
   7  14   6        0.04        7.75     13.86 o 
 -12  15   6      190.30      208.97     22.42 o 
 -11  15   6       29.89       16.27     11.70 o 
 -10  15   6        2.60       -9.45     10.39 o 
  -9  15   6       30.88       29.80      9.83 o 
  -8  15   6        4.33       -0.55      7.20 o 
  -7  15   6        4.77        9.61      7.90 o 
  -6  15   6      265.27      282.45     17.89 o 
  -5  15   6        7.88        3.59      5.49 o 
  -4  15   6      200.76      185.88     11.15 o 
  -3  15   6        0.20        1.30      4.73 o 
  -2  15   6      425.75      424.95     15.71 o 
  -1  15   6        0.04        0.41      7.11 o 
   0  15   6      142.77      136.86     13.92 o 
   1  15   6      139.37      145.69     17.03 o 
   2  15   6       77.99       81.50     13.51 o 
   3  15   6       38.91       50.92     12.65 o 
   4  15   6        3.84       -4.94     10.70 o 
   5  15   6        5.19        9.53     10.81 o 
   6  15   6       21.64       16.78     17.20 o 
   7  15   6       65.89      128.44     31.53 o 
 -12  16   6       13.11       25.78     22.94 o 
 -11  16   6        5.45       18.04     12.22 o 
 -10  16   6        4.53       14.94     12.46 o 
  -9  16   6        0.85        5.40      8.75 o 
  -8  16   6       94.22       81.41     10.80 o 
  -7  16   6       32.70       26.77      7.57 o 
  -6  16   6       44.69       44.54      7.88 o 
  -5  16   6       18.22        9.20      6.66 o 
  -4  16   6      162.14      147.35     10.12 o 
  -3  16   6      467.94      467.76     17.31 o 
  -2  16   6       69.64       58.09      7.46 o 
  -1  16   6        2.65       -2.19      4.41 o 
   0  16   6       56.60       43.37      7.49 o 
   1  16   6        0.76        0.89      9.98 o 
   2  16   6        0.51        3.73      9.41 o 
   3  16   6        7.48        6.60      9.50 o 
   4  16   6       28.67       33.11     12.01 o 
   5  16   6        5.49       -4.76     10.99 o 
   6  16   6        5.17       24.94     17.08 o 
   7  16   6       11.04       17.95     12.65 o 
 -12  17   6       20.43       23.76     25.22 o 
 -11  17   6        2.81        3.16     20.41 o 
 -10  17   6        0.04       13.84     10.91 o 
  -9  17   6      135.41      100.28     12.70 o 
  -8  17   6        0.03       -0.76      6.64 o 
  -7  17   6        7.49       25.85     22.62 o 
  -6  17   6       18.78       18.61      6.77 o 
  -5  17   6       63.30       49.63     10.37 o 
  -4  17   6      511.63      466.57     18.68 o 
  -3  17   6     1436.41     1377.80     33.29 o 
  -2  17   6      366.32      370.95     21.56 o 
  -1  17   6      279.14      231.82     24.53 o 
   0  17   6        5.07       -4.14      4.14 o 
   1  17   6      313.32      319.58     15.45 o 
   2  17   6       23.98       16.75     11.10 o 
   3  17   6        1.39       -9.20     16.63 o 
   4  17   6        4.14       15.25     10.26 o 
   5  17   6        3.17        5.22     11.88 o 
   6  17   6       18.02       25.56     24.44 o 
 -11  18   6       10.43        6.19     23.11 o 
 -10  18   6        9.67       21.00     12.36 o 
  -9  18   6       72.22       71.60     11.44 o 
  -8  18   6        5.58       13.75      7.79 o 
  -7  18   6       35.82       37.11      9.23 o 
  -6  18   6       86.55      103.46     11.01 o 
  -5  18   6       18.53       26.47      8.92 o 
  -4  18   6       45.91       55.40      8.94 o 
  -3  18   6       49.74       82.68      9.59 o 
  -2  18   6      920.53      853.47     24.32 o 
  -1  18   6       41.06       29.54      7.42 o 
   0  18   6       24.95       39.80      7.27 o 
   1  18   6        6.08        9.29      7.02 o 
   2  18   6        3.96        0.83      4.80 o 
   3  18   6       59.41       47.12     12.34 o 
   4  18   6        5.94        0.90     12.86 o 
   5  18   6        4.26       28.58     24.66 o 
   6  18   6        0.03       20.90     35.35 o 
 -11  19   6        0.01       24.34     38.23 o 
 -10  19   6       13.95       -9.52     18.15 o 
  -9  19   6        2.13        9.32      8.14 o 
  -8  19   6        1.87        5.32      7.05 o 
  -7  19   6        8.69       15.16      7.75 o 
  -6  19   6        0.63       -3.44      6.67 o 
  -5  19   6        9.82        8.86     11.93 o 
  -4  19   6      202.20      207.99     18.40 o 
  -3  19   6        0.88       -0.64      5.38 o 
  -2  19   6      225.18      244.38     17.91 o 
  -1  19   6        0.05        6.50      5.40 o 
   0  19   6        0.16        1.68      5.10 o 
   1  19   6       16.86        6.14      5.41 o 
   2  19   6        9.15        9.01      5.54 o 
   3  19   6        4.18       11.92     10.31 o 
   4  19   6        0.31        5.74     15.46 o 
   5  19   6       53.56      112.81     35.73 o 
   6  19   6       16.18       56.00     33.64 o 
 -11  20   6       90.50      114.23     27.01 o 
 -10  20   6       15.21       29.93     21.66 o 
  -9  20   6        8.13       19.88      9.29 o 
  -8  20   6        1.95        9.47      7.41 o 
  -7  20   6        8.23       18.73      7.87 o 
  -6  20   6       26.20       24.94      7.72 o 
  -5  20   6        0.02       -5.90      5.90 o 
  -4  20   6      138.72      164.17     16.91 o 
  -3  20   6        0.07        7.58      5.82 o 
  -2  20   6       29.29       32.17      7.30 o 
  -1  20   6      481.24      439.74     18.95 o 
   0  20   6        1.82       -3.26      5.42 o 
   1  20   6       76.09       83.21      9.65 o 
   2  20   6       70.47       69.03     16.21 o 
   3  20   6        0.26       26.78     39.47 o 
   4  20   6        0.50        6.51     10.49 o 
   5  20   6       17.33       34.90     31.18 o 
   6  20   6       16.83       52.27     44.02 o 
 -10  21   6       61.04       70.30     23.85 o 
  -9  21   6      336.60      335.06     25.35 o 
  -8  21   6       69.52       81.06     12.09 o 
  -7  21   6       48.69       50.61      9.55 o 
  -6  21   6       43.43       64.28     25.33 o 
  -5  21   6       94.56       88.08     12.05 o 
  -4  21   6        0.10        1.95      6.28 o 
  -3  21   6        2.65        4.00      6.05 o 
  -2  21   6       23.08       12.80      6.89 o 
  -1  21   6        2.51        6.97      8.31 o 
   0  21   6       98.10       85.01      9.29 o 
   1  21   6       13.06       11.56      9.46 o 
   2  21   6       21.54       24.31      9.83 o 
   3  21   6       35.39       54.95     16.58 o 
   4  21   6        0.01        0.84     33.04 o 
   5  21   6        0.54        6.58     28.63 o 
 -10  22   6        0.16        0.54     23.20 o 
  -9  22   6       80.95       84.71     23.77 o 
  -8  22   6      113.28      156.07     14.88 o 
  -7  22   6       12.95        0.69     12.86 o 
  -6  22   6       44.73       44.31     10.18 o 
  -5  22   6       14.28       13.40      7.74 o 
  -4  22   6       10.15       12.63      7.29 o 
  -3  22   6      127.83      117.76     11.51 o 
  -2  22   6        1.07        6.59      5.39 o 
  -1  22   6       51.11       42.47      8.01 o 
   0  22   6        9.49        9.42      6.22 o 
   1  22   6      127.95      128.29     25.20 o 
   2  22   6       33.62       13.63      6.20 o 
   3  22   6       89.87      102.61     10.34 o 
   4  22   6       21.71       34.02     29.65 o 
   5  22   6       16.87       -2.57     17.32 o 
 -10  23   6       43.19       27.04     30.66 o 
  -9  23   6       13.21       18.26     27.43 o 
  -8  23   6       46.26       78.66     14.75 o 
  -7  23   6        1.63       -1.16     10.13 o 
  -6  23   6       37.14       46.27     10.87 o 
  -5  23   6       38.05       17.78      7.83 o 
  -4  23   6       56.21       75.78     12.80 o 
  -3  23   6       73.84       62.58      9.68 o 
  -2  23   6        0.53       -5.12      5.12 o 
  -1  23   6       30.43       33.61      7.74 o 
   0  23   6       15.15       19.40     12.58 o 
   1  23   6        3.90       -1.26      9.14 o 
   2  23   6        0.57       11.51      7.41 o 
   3  23   6       32.05       28.97     10.83 o 
   4  23   6        1.38       58.88     46.45 o 
   5  23   6        3.22       -1.52     20.02 o 
  -9  24   6        2.76        4.64     19.03 o 
  -8  24   6        6.70       16.80     12.83 o 
  -7  24   6       77.85       72.04     16.73 o 
  -6  24   6       33.57       23.91      9.07 o 
  -5  24   6       13.01        3.46      6.82 o 
  -4  24   6       13.23       15.33      7.20 o 
  -3  24   6        2.93       -0.68      5.93 o 
  -2  24   6        3.64        9.35      8.27 o 
  -1  24   6       61.98       64.89     18.91 o 
   0  24   6       83.23      112.08     28.29 o 
   1  24   6        0.43       13.47     10.04 o 
   2  24   6       61.36       73.32     19.47 o 
   3  24   6        0.97       -2.63      6.39 o 
   4  24   6        0.06        7.70     18.20 o 
  -9  25   6        9.46        6.22     31.56 o 
  -8  25   6       24.92       29.58     14.32 o 
  -7  25   6        8.26        0.30     10.64 o 
  -6  25   6       74.89       82.16     15.89 o 
  -5  25   6       16.58        1.73      8.14 o 
  -4  25   6        1.07        6.20      7.83 o 
  -3  25   6      161.12      166.52     17.60 o 
  -2  25   6        0.17        2.71      6.22 o 
  -1  25   6       65.71       76.01     10.69 o 
   0  25   6       40.38       55.35     10.09 o 
   1  25   6        0.06       12.11      7.31 o 
   2  25   6        0.04       -1.96     15.33 o 
   3  25   6        7.61       11.99     18.38 o 
   4  25   6        2.73       18.54     12.50 o 
  -8  26   6       86.16       93.45     19.55 o 
  -7  26   6        8.26        1.06     10.96 o 
  -6  26   6        5.54       70.45     36.84 o 
  -5  26   6        9.07       15.25      8.69 o 
  -4  26   6       81.84       80.50     11.14 o 
  -3  26   6       36.16       46.68      8.99 o 
  -2  26   6       98.84      112.19     12.11 o 
  -1  26   6        4.32       14.07      8.15 o 
   0  26   6       29.07       30.80      8.87 o 
   1  26   6       46.99       54.85     15.83 o 
   2  26   6       41.50       92.35     34.14 o 
   3  26   6       42.46       41.80      8.62 o 
  -8  27   6        1.85       -0.93     11.87 o 
  -7  27   6      137.97      117.03     19.84 o 
  -6  27   6        9.14        4.67     11.11 o 
  -5  27   6        3.46       17.03     11.34 o 
  -4  27   6        0.97        0.70      7.01 o 
  -3  27   6        0.28       13.76      6.92 o 
  -2  27   6      105.15       96.85     12.98 o 
  -1  27   6       76.23       93.25     12.85 o 
   0  27   6       19.61       39.81      8.60 o 
   1  27   6        8.25        9.47      8.15 o 
   2  27   6      276.33      349.59     41.85 o 
   3  27   6        0.04       38.83     23.28 o 
  -7  28   6       63.48       91.61     19.47 o 
  -6  28   6        0.09       -1.36     10.51 o 
  -5  28   6       60.03       40.76     23.84 o 
  -4  28   6       15.56       23.24      7.09 o 
  -3  28   6        8.72       19.98      8.05 o 
  -2  28   6        7.62       13.16      8.09 o 
  -1  28   6       21.75       30.23     12.42 o 
   0  28   6        3.15        5.04      7.48 o 
   1  28   6        6.39        5.10      7.44 o 
   2  28   6       70.32       96.69     33.79 o 
  -6  29   6        0.27        5.79      8.52 o 
  -5  29   6       15.24       21.21     11.81 o 
  -4  29   6        1.29       -6.27     12.12 o 
  -3  29   6       73.54       66.02     11.11 o 
  -2  29   6        7.98        5.38      7.68 o 
  -1  29   6        0.83        6.05     10.46 o 
   0  29   6        0.78        3.35      7.60 o 
   1  29   6        3.74        6.38     12.75 o 
  -5  30   6       31.55       19.49     24.81 o 
  -4  30   6        2.25        8.69     16.22 o 
  -3  30   6      160.42      188.61     18.68 o 
  -2  30   6        0.03        2.99      7.74 o 
  -1  30   6        8.18        6.21      7.85 o 
   0  30   6      162.97      160.33     14.68 o 
 -13   1   7        2.77       27.27     14.72 o 
 -12   1   7       23.67       27.75     13.59 o 
 -11   1   7       66.77       77.72     17.38 o 
 -10   1   7       22.45       11.83     10.56 o 
  -9   1   7      258.07      262.30     24.87 o 
  -8   1   7       36.67       31.95     14.70 o 
  -7   1   7      128.22       85.22     14.31 o 
  -6   1   7      275.63      196.42     19.31 o 
  -5   1   7      248.87      276.14     25.75 o 
  -4   1   7      557.92      456.01     23.33 o 
  -3   1   7     1292.41     1195.55     52.55 o 
  -2   1   7       87.57       70.63      9.60 o 
  -1   1   7        1.41        0.53      5.53 o 
   0   1   7      187.96      192.37     10.33 o 
   1   1   7      386.16      432.22     14.28 o 
   2   1   7        5.45       28.07      6.19 o 
   3   1   7        1.03        6.22      6.22 o 
   4   1   7        2.43        9.48      5.90 o 
   5   1   7       31.97       42.44      9.45 o 
   6   1   7       65.30      115.11     15.15 o 
   7   1   7        5.30       34.83     12.00 o 
 -13   2   7       41.60       55.48     15.70 o 
 -12   2   7       33.11       30.82     13.56 o 
 -11   2   7       59.57       76.05     17.16 o 
 -10   2   7       56.33       47.07     13.57 o 
  -9   2   7       45.34       31.50     12.39 o 
  -8   2   7      747.06      794.33     36.94 o 
  -7   2   7        1.78       -6.33      6.33 o 
  -6   2   7      301.81      270.96     18.97 o 
  -5   2   7        3.02       16.39      7.94 o 
  -4   2   7      579.99      556.59     22.63 o 
  -3   2   7       69.13       73.37     10.08 o 
  -2   2   7       43.40       34.39      7.81 o 
  -1   2   7       77.94       67.11     11.20 o 
   0   2   7      212.01      221.07     16.48 o 
   1   2   7      599.41      555.32     23.69 o 
   2   2   7      650.99      671.33     20.00 o 
   3   2   7      165.11      167.01     11.58 o 
   4   2   7       29.39       24.14      6.86 o 
   5   2   7       41.67       68.86     10.66 o 
   6   2   7       85.23       99.54     15.08 o 
   7   2   7       29.15       32.61     16.05 o 
 -13   3   7       44.01       48.53     15.70 o 
 -12   3   7       22.57       21.49     13.27 o 
 -11   3   7       35.54       57.57     15.48 o 
 -10   3   7       24.30        3.78      9.31 o 
  -9   3   7      332.28      344.13     21.89 o 
  -8   3   7      189.19      180.98     16.85 o 
  -7   3   7       32.37       14.72      8.04 o 
  -6   3   7       17.15       19.17      8.02 o 
  -5   3   7      154.64      101.21     12.24 o 
  -4   3   7      559.81      438.41     20.15 o 
  -3   3   7      442.43      449.12     21.82 o 
  -2   3   7        0.09       -0.05      6.84 o 
  -1   3   7       30.99       39.48     12.92 o 
   0   3   7      538.40      582.07     29.81 o 
   1   3   7        7.18       16.86      6.29 o 
   2   3   7       99.39      124.42     11.59 o 
   3   3   7        8.64        3.40      6.17 o 
   4   3   7       23.33       27.63      7.89 o 
   5   3   7        5.43       10.51      7.85 o 
   6   3   7        9.01        6.48     10.53 o 
   7   3   7        0.56       -9.36     13.31 o 
 -13   4   7       11.79       13.29     13.63 o 
 -12   4   7      132.83      135.71     21.07 o 
 -11   4   7       68.27      106.42     16.12 o 
 -10   4   7      115.46      100.52     14.36 o 
  -9   4   7       42.48       33.17     13.76 o 
  -8   4   7       18.26       -1.23      7.84 o 
  -7   4   7        0.83        6.49      7.83 o 
  -6   4   7       63.75       53.67     10.34 o 
  -5   4   7       70.81       67.98     15.34 o 
  -4   4   7      384.67      363.30     28.62 o 
  -3   4   7       98.89       98.23     11.26 o 
  -2   4   7      320.57      268.72     16.69 o 
  -1   4   7      375.17      375.17     18.00 o 
   0   4   7      731.29      756.10     26.38 o 
   1   4   7       13.25        7.89      5.74 o 
   2   4   7      180.38      181.68     14.10 o 
   3   4   7       36.82       60.96     10.04 o 
   4   4   7      327.78      372.38     22.68 o 
   5   4   7        5.41        7.83     10.99 o 
   6   4   7        0.29       13.66     12.86 o 
   7   4   7       34.40       38.11     25.56 o 
 -13   5   7        5.93       11.55     12.34 o 
 -12   5   7        0.00       -0.95     10.07 o 
 -11   5   7       66.08       88.41     15.27 o 
 -10   5   7      165.70      130.87     16.15 o 
  -9   5   7       24.16       24.38     10.37 o 
  -8   5   7       14.78       15.05      9.39 o 
  -7   5   7       23.73       34.95     10.35 o 
  -6   5   7        0.06       -5.08      7.03 o 
  -5   5   7       70.08       72.80     15.03 o 
  -4   5   7      147.13      156.41     27.95 o 
  -3   5   7      552.45      526.17     22.28 o 
  -2   5   7       77.59       70.58     11.36 o 
  -1   5   7      748.19      731.50     38.74 o 
   0   5   7       54.36       60.25     11.19 o 
   1   5   7       29.54       27.20      7.08 o 
   2   5   7        0.42        6.22      6.46 o 
   3   5   7       13.85       21.52     10.59 o 
   4   5   7       71.96      103.51     16.83 o 
   5   5   7        0.10        0.17     10.40 o 
   6   5   7       31.00       32.47     19.72 o 
   7   5   7        0.97       -6.60     13.40 o 
 -13   6   7       14.44       17.79     14.50 o 
 -12   6   7        0.18       -0.91      9.95 o 
 -11   6   7        1.77        8.21     11.07 o 
 -10   6   7       30.69       26.49     11.25 o 
  -9   6   7       29.26        4.21     10.96 o 
  -8   6   7        7.00        6.37      8.69 o 
  -7   6   7       20.46       18.90      8.60 o 
  -6   6   7        1.49        1.82      6.79 o 
  -5   6   7       86.27       77.41     20.21 o 
  -4   6   7      852.30      758.30     22.57 o 
  -3   6   7      170.58      209.33     34.32 o 
  -2   6   7       20.62        6.45     19.88 o 
  -1   6   7      107.19      112.06     12.36 o 
   0   6   7      423.47      398.97     18.48 o 
   1   6   7        0.19        5.06      5.62 o 
   2   6   7      162.10      166.25     17.09 o 
   3   6   7        1.51        7.11      9.20 o 
   4   6   7       38.88       56.96     13.33 o 
   5   6   7        1.86       17.17     10.93 o 
   6   6   7       21.81       42.68     20.26 o 
   7   6   7        0.65      -10.71     13.25 o 
 -13   7   7        5.51       -6.99     26.31 o 
 -12   7   7        9.84       12.35     11.56 o 
 -11   7   7        0.85       -7.88      9.69 o 
 -10   7   7       37.89       29.82     11.81 o 
  -9   7   7       58.83       46.05     11.87 o 
  -8   7   7       37.64       24.89      9.57 o 
  -7   7   7       22.36       39.78     10.43 o 
  -6   7   7       34.55       28.48      8.97 o 
  -5   7   7      247.61      229.49     27.51 o 
  -4   7   7      348.78      389.94     16.18 o 
  -3   7   7       14.77       18.55      7.54 o 
  -2   7   7        0.47       11.52      8.06 o 
  -1   7   7      266.86      287.80     16.59 o 
   0   7   7      100.93       87.75     10.63 o 
   1   7   7       11.57       14.47      6.50 o 
   2   7   7       87.64       66.05     16.70 o 
   3   7   7       21.19       15.40     10.25 o 
   4   7   7       10.33       14.76     10.94 o 
   5   7   7        0.24       -7.20     10.39 o 
   6   7   7        8.40       19.43     13.14 o 
   7   7   7        0.34        8.51     14.70 o 
 -13   8   7       87.47       61.34     14.29 o 
 -12   8   7        0.11        7.52     10.24 o 
 -11   8   7        4.31       -5.04     10.08 o 
 -10   8   7      187.66      184.99     19.17 o 
  -9   8   7       10.81        9.97      9.30 o 
  -8   8   7       88.81       68.62     13.20 o 
  -7   8   7       33.74       38.72     11.11 o 
  -6   8   7       16.16       16.83     15.56 o 
  -5   8   7        0.77        9.75      6.56 o 
  -4   8   7       23.93       25.00      6.90 o 
  -3   8   7       35.19       31.86      7.88 o 
  -2   8   7       55.66       52.07      8.82 o 
  -1   8   7      369.15      324.68     17.30 o 
   0   8   7        5.07        8.94      5.93 o 
   1   8   7        0.25        7.73      8.81 o 
   2   8   7       10.70       -2.04      8.41 o 
   3   8   7       35.06       20.56     10.48 o 
   4   8   7       39.84       48.15     13.08 o 
   5   8   7      108.70      148.35     20.76 o 
   6   8   7        7.47       24.95     13.43 o 
   7   8   7       27.56       12.99     14.76 o 
 -12   9   7       83.78       93.35     15.79 o 
 -11   9   7       62.44       68.40     13.28 o 
 -10   9   7        0.38       -8.09     10.13 o 
  -9   9   7       52.50       65.53     14.87 o 
  -8   9   7        0.05       -6.95      6.95 o 
  -7   9   7       42.07       41.54     10.61 o 
  -6   9   7       13.09       14.25     13.49 o 
  -5   9   7       71.69       69.53     10.89 o 
  -4   9   7      363.69      343.41     15.96 o 
  -3   9   7      181.14      184.65     15.38 o 
  -2   9   7        0.03        3.20      6.18 o 
  -1   9   7       41.64       42.83      8.64 o 
   0   9   7      257.84      245.36     42.12 o 
   1   9   7       57.06       81.49     21.34 o 
   2   9   7        1.87        2.71      8.33 o 
   3   9   7      251.27      280.09     22.83 o 
   4   9   7        0.23       22.14     12.38 o 
   5   9   7       19.73        9.17     11.77 o 
   6   9   7       85.60      166.24     28.47 o 
 -12  10   7      188.43      164.49     19.05 o 
 -11  10   7        8.73        1.93     10.65 o 
 -10  10   7        8.31       16.90     11.23 o 
  -9  10   7      268.04      294.44     22.79 o 
  -8  10   7       11.94        9.81      9.92 o 
  -7  10   7       27.19       23.79      9.58 o 
  -6  10   7       18.45       21.81      8.79 o 
  -5  10   7        3.73        7.56      7.10 o 
  -4  10   7       34.08       32.30      7.95 o 
  -3  10   7        2.55        5.67      6.12 o 
  -2  10   7       84.72       89.69     11.10 o 
  -1  10   7      105.29       89.08     10.99 o 
   0  10   7       61.31       68.88     13.99 o 
   1  10   7        9.52       18.62     10.12 o 
   2  10   7       30.35       20.56     10.36 o 
   3  10   7        1.37        0.72      8.92 o 
   4  10   7        0.22        1.40      9.93 o 
   5  10   7        7.59       12.84     12.12 o 
   6  10   7       30.28       39.35     16.26 o 
 -12  11   7        7.39       84.71     82.67 o 
 -11  11   7       21.69       13.91     12.36 o 
 -10  11   7       36.49       16.90     10.80 o 
  -9  11   7       36.09       45.32     12.76 o 
  -8  11   7      284.44      268.80     21.48 o 
  -7  11   7        0.52        3.31      7.69 o 
  -6  11   7       54.36       60.21     12.01 o 
  -5  11   7      278.73      287.02     18.82 o 
  -4  11   7       49.57       51.75      8.28 o 
  -3  11   7        9.31        8.97      6.25 o 
  -2  11   7      103.51      123.66     12.58 o 
  -1  11   7       38.69       32.60     10.92 o 
   0  11   7      172.22      192.01     29.20 o 
   1  11   7      220.68      234.13     37.57 o 
   2  11   7       28.01       35.37     12.18 o 
   3  11   7        0.12       -6.93      9.69 o 
   4  11   7        5.81       28.52     12.35 o 
   5  11   7       19.36       20.58     17.18 o 
   6  11   7       29.24       25.94     16.06 o 
 -12  12   7        0.41       14.32     12.80 o 
 -11  12   7        2.13       15.30     11.84 o 
 -10  12   7       17.60       23.56     11.82 o 
  -9  12   7      326.63      334.31     24.69 o 
  -8  12   7      244.44      216.82     19.69 o 
  -7  12   7       47.05       59.61     12.62 o 
  -6  12   7        4.88        2.17      5.50 o 
  -5  12   7       35.66       39.60      7.17 o 
  -4  12   7      120.20      131.88     11.42 o 
  -3  12   7        1.47        1.19      5.65 o 
  -2  12   7       14.67       12.36      6.68 o 
  -1  12   7       48.65       37.61     11.83 o 
   0  12   7       15.83       24.46     11.26 o 
   1  12   7      133.86      140.76     19.45 o 
   2  12   7       89.33       77.53     14.20 o 
   3  12   7        0.01        3.45     12.15 o 
   4  12   7       21.86       26.37     12.71 o 
   5  12   7        0.04        2.71     12.00 o 
   6  12   7        3.60       -0.73     13.23 o 
 -12  13   7        0.00        8.68     11.62 o 
 -11  13   7       11.30       11.46     12.67 o 
 -10  13   7       44.50       46.48     13.19 o 
  -9  13   7       30.64       26.58     11.61 o 
  -8  13   7       36.06       24.17      7.71 o 
  -7  13   7      129.00      121.85     12.07 o 
  -6  13   7       26.16       11.19      9.39 o 
  -5  13   7        2.41       -4.52      4.52 o 
  -4  13   7        0.60        0.27      4.36 o 
  -3  13   7       75.66       61.74      8.96 o 
  -2  13   7       57.03       63.19     14.79 o 
  -1  13   7      141.83      136.26     59.72 o 
   0  13   7      139.80      141.99     24.96 o 
   1  13   7      116.04      106.02     17.70 o 
   2  13   7       26.24       48.56     13.92 o 
   3  13   7        4.18        6.80     10.85 o 
   4  13   7       45.40       28.81     13.04 o 
   5  13   7        0.10        5.91     13.41 o 
   6  13   7       97.43      131.28     29.94 o 
 -12  14   7        3.00       19.83     12.79 o 
 -11  14   7        3.57        5.24     16.79 o 
 -10  14   7        0.13        0.53     10.21 o 
  -9  14   7        4.53        6.08      9.03 o 
  -8  14   7        1.11        0.69      5.93 o 
  -7  14   7       13.48       22.78      7.54 o 
  -6  14   7      131.65      127.84     11.74 o 
  -5  14   7      189.37      174.64     11.54 o 
  -4  14   7      122.18      125.37      9.69 o 
  -3  14   7        0.08        6.85      6.53 o 
  -2  14   7        9.94        1.21      5.13 o 
  -1  14   7       67.80       75.05     15.66 o 
   0  14   7      117.24      107.79     18.14 o 
   1  14   7       84.81      140.17     34.69 o 
   2  14   7       21.34       34.90     13.30 o 
   3  14   7        2.53        6.33     11.48 o 
   4  14   7        0.49        0.77     19.83 o 
   5  14   7        1.24      -12.04     12.06 o 
   6  14   7       43.89       68.45     18.25 o 
 -11  15   7       52.36       72.14     16.14 o 
 -10  15   7       45.96       57.65     14.57 o 
  -9  15   7        0.21        0.42     11.31 o 
  -8  15   7      100.26       95.61     11.70 o 
  -7  15   7       97.42      104.20     11.73 o 
  -6  15   7       83.43       86.86     11.14 o 
  -5  15   7      118.05       93.73     11.74 o 
  -4  15   7      291.51      250.87     17.33 o 
  -3  15   7       63.41       64.88      8.74 o 
  -2  15   7        4.45        4.12      5.29 o 
  -1  15   7        2.48        7.70      5.42 o 
   0  15   7        6.28       10.92     25.05 o 
   1  15   7        8.03       -3.27     11.57 o 
   2  15   7       74.94       68.63     16.46 o 
   3  15   7       17.00       14.68     12.17 o 
   4  15   7        0.83       15.38     12.17 o 
   5  15   7       39.17       55.70     19.85 o 
 -11  16   7       77.29      102.45     17.47 o 
 -10  16   7       27.89       24.53      9.22 o 
  -9  16   7      164.85      155.40     14.63 o 
  -8  16   7        1.75       -0.45      6.66 o 
  -7  16   7        0.01       -0.23      6.42 o 
  -6  16   7       67.27       80.51     10.08 o 
  -5  16   7       46.94       66.11      8.22 o 
  -4  16   7        6.49        9.21      5.73 o 
  -3  16   7       50.19       41.39      8.57 o 
  -2  16   7      116.12      126.09     16.12 o 
  -1  16   7       29.99       29.11      6.74 o 
   0  16   7       58.29       60.96     15.69 o 
   1  16   7       16.63       14.65     24.47 o 
   2  16   7       15.50        9.86     10.82 o 
   3  16   7       20.10       38.89     29.58 o 
   4  16   7       21.98       20.09     13.17 o 
   5  16   7        0.27       -1.63     12.86 o 
 -11  17   7        0.24       16.65     12.16 o 
 -10  17   7       33.45       35.60     10.10 o 
  -9  17   7      134.59      154.52     15.10 o 
  -8  17   7      174.66      206.59     16.34 o 
  -7  17   7        0.39        8.20      7.49 o 
  -6  17   7       30.85       42.89      8.56 o 
  -5  17   7       26.54       30.75     11.82 o 
  -4  17   7       36.92       33.43      8.28 o 
  -3  17   7      182.40      144.40     14.47 o 
  -2  17   7      102.90      100.21     10.00 o 
  -1  17   7        2.88       -3.35      5.18 o 
   0  17   7        1.68        5.52      6.63 o 
   1  17   7       58.23       71.41     22.58 o 
   2  17   7       43.83       66.53     21.11 o 
   3  17   7       16.23       27.49     41.80 o 
   4  17   7        3.86        6.60     12.40 o 
   5  17   7        0.11       10.69     13.89 o 
 -11  18   7        7.23       24.20     12.54 o 
 -10  18   7        2.35       -1.91      9.84 o 
  -9  18   7        0.37       11.82      8.02 o 
  -8  18   7        3.53        3.26      7.52 o 
  -7  18   7       37.62       39.13      9.11 o 
  -6  18   7        4.70       11.55      6.39 o 
  -5  18   7        0.14        1.55      5.98 o 
  -4  18   7      669.16      692.39     22.87 o 
  -3  18   7      513.06      540.42     21.13 o 
  -2  18   7      110.13       82.34      9.39 o 
  -1  18   7      191.41      176.34     28.37 o 
   0  18   7       27.16       38.37     12.60 o 
   1  18   7        1.44       19.56     21.72 o 
   2  18   7       12.92       25.76     12.43 o 
   3  18   7        8.06       27.63     22.43 o 
   4  18   7        0.62       -5.61     12.00 o 
   5  18   7       52.78      113.77     32.08 o 
 -10  19   7       99.57      123.73     15.20 o 
  -9  19   7        0.13        7.42      7.96 o 
  -8  19   7       34.92       36.22      9.10 o 
  -7  19   7        0.85        6.86     12.35 o 
  -6  19   7       59.15       61.47     11.35 o 
  -5  19   7      423.09      457.98     19.44 o 
  -4  19   7      273.43      277.78     16.56 o 
  -3  19   7        3.65        0.79      5.82 o 
  -2  19   7      106.47      102.20     10.73 o 
  -1  19   7       20.73       19.70      7.09 o 
   0  19   7       10.88       17.51      5.96 o 
   1  19   7        1.75       19.49     12.59 o 
   2  19   7       41.05       99.64     19.29 o 
   3  19   7        8.63       27.33     13.67 o 
   4  19   7       19.91       68.23     26.86 o 
 -10  20   7       23.22       38.68     10.66 o 
  -9  20   7       48.04       39.83     10.26 o 
  -8  20   7        6.88        3.86     15.44 o 
  -7  20   7       35.40       31.58     10.18 o 
  -6  20   7       57.19       63.57     11.49 o 
  -5  20   7        1.32        2.44     10.71 o 
  -4  20   7      430.77      404.29     20.93 o 
  -3  20   7      580.83      580.07     21.02 o 
  -2  20   7        0.34        2.29      6.32 o 
  -1  20   7       15.56        7.39      7.69 o 
   0  20   7        6.52        9.40      6.45 o 
   1  20   7        3.20        9.21     11.35 o 
   2  20   7        1.32       19.15     30.35 o 
   3  20   7       13.92       11.73     13.76 o 
   4  20   7        0.36       25.67     18.29 o 
 -10  21   7        5.41       33.83     42.24 o 
  -9  21   7       91.02       75.02     12.84 o 
  -8  21   7        6.31       -4.43     13.64 o 
  -7  21   7       15.11       16.98     10.41 o 
  -6  21   7      127.97      132.35     15.10 o 
  -5  21   7      111.63      110.81     14.15 o 
  -4  21   7      114.15      114.68     12.07 o 
  -3  21   7        0.69        2.80     10.05 o 
  -2  21   7        7.46        6.18      9.49 o 
  -1  21   7       10.60       15.62      7.04 o 
   0  21   7       48.41       49.88     10.07 o 
   1  21   7       21.43       33.23      7.38 o 
   2  21   7        6.18       10.79     24.18 o 
   3  21   7        5.36       25.04     25.16 o 
   4  21   7        7.38       53.66     74.98 o 
  -9  22   7       49.00       50.52     11.26 o 
  -8  22   7       26.42       17.77     14.90 o 
  -7  22   7        0.91        4.04      8.23 o 
  -6  22   7        3.14       -3.81      6.90 o 
  -5  22   7       18.54       12.51      8.76 o 
  -4  22   7        1.40       11.17      7.05 o 
  -3  22   7        2.34       -4.87      7.15 o 
  -2  22   7       15.15        4.90      6.41 o 
  -1  22   7      133.01      151.18     13.56 o 
   0  22   7       20.29       29.46     14.02 o 
   1  22   7        8.67       20.92     18.45 o 
   2  22   7       16.50       35.51     20.23 o 
   3  22   7       88.78      157.21     42.86 o 
  -9  23   7       26.60       15.37     14.06 o 
  -8  23   7       49.84       61.08     16.95 o 
  -7  23   7       16.56       19.54      9.66 o 
  -6  23   7       39.77       45.00     11.19 o 
  -5  23   7       29.37       26.28      9.74 o 
  -4  23   7        0.32        0.41      6.95 o 
  -3  23   7       17.32       13.48     11.40 o 
  -2  23   7       25.52       20.44     11.22 o 
  -1  23   7       16.24       12.00     12.33 o 
   0  23   7        1.35       10.94     18.42 o 
   1  23   7        8.45       23.15     20.44 o 
   2  23   7      106.90      230.59    108.81 o 
   3  23   7       25.87       43.85     14.50 o 
  -8  24   7        0.99        5.77     11.19 o 
  -7  24   7       43.83       52.86     13.39 o 
  -6  24   7        0.24       -5.95      7.53 o 
  -5  24   7      126.85      142.25     22.50 o 
  -4  24   7       28.49       15.87     10.39 o 
  -3  24   7        0.74       11.53      7.29 o 
  -2  24   7       40.72       30.84      8.58 o 
  -1  24   7      212.71      196.91     14.17 o 
   0  24   7        7.37       18.13      8.20 o 
   1  24   7       38.19       81.85     24.57 o 
   2  24   7       17.69       20.78     21.67 o 
  -8  25   7        1.49      -24.69     32.98 o 
  -7  25   7        1.04       -2.71      8.78 o 
  -6  25   7       19.56       20.30     10.63 o 
  -5  25   7        5.18        3.64      8.37 o 
  -4  25   7       46.59       50.71     10.68 o 
  -3  25   7       47.83       47.98     10.47 o 
  -2  25   7        2.70       -2.32      6.96 o 
  -1  25   7        2.32        8.49      6.82 o 
   0  25   7       12.97        8.16     16.58 o 
   1  25   7       69.29      117.63     47.62 o 
   2  25   7       19.89       31.98     42.10 o 
  -7  26   7      134.88      139.23     22.13 o 
  -6  26   7       37.83       27.45     10.57 o 
  -5  26   7        8.11        9.55      9.09 o 
  -4  26   7       46.95       42.92     10.09 o 
  -3  26   7       12.16        8.44      7.74 o 
  -2  26   7       15.32        9.54      8.22 o 
  -1  26   7        1.55        2.58      6.69 o 
   0  26   7       60.98       60.79     14.86 o 
   1  26   7        0.52       18.61     23.13 o 
  -6  27   7       51.63       30.69     13.94 o 
  -5  27   7        8.31        6.83     18.18 o 
  -4  27   7       90.07       91.83     12.58 o 
  -3  27   7        6.90       25.44      8.34 o 
  -2  27   7      102.93      140.58     24.93 o 
  -1  27   7        4.61        4.18      8.94 o 
   0  27   7       38.85       62.47     17.25 o 
  -5  28   7        0.83       -6.47     26.30 o 
  -4  28   7        7.51        8.09     10.00 o 
  -3  28   7        8.89       17.46     10.21 o 
  -2  28   7        4.16        1.91     11.22 o 
  -1  28   7        1.55        2.45     22.53 o 
 -12   0   8        3.80       12.00     16.22 o 
 -11   0   8      100.65       57.90     21.99 o 
 -10   0   8      149.11       99.03     25.20 o 
  -9   0   8      301.96      236.42     34.08 o 
  -8   0   8      145.26      126.07     25.33 o 
  -7   0   8       25.19       24.56     15.40 o 
  -6   0   8        1.03       -8.79      8.79 o 
  -5   0   8      106.02       88.68     19.72 o 
  -4   0   8       50.52       43.21     15.75 o 
  -3   0   8      127.35      138.82     23.10 o 
  -2   0   8      264.49      233.48     29.09 o 
  -1   0   8      100.80       98.74     21.01 o 
   0   0   8        2.06       34.02     15.04 o 
   1   0   8       82.21      130.44     24.00 o 
   2   0   8       20.44       44.17     18.16 o 
   3   0   8       16.13       35.89     17.03 o 
   4   0   8        0.40        9.57     14.80 o 
 -12   1   8        0.00       10.31     11.70 o 
 -11   1   8       41.66       45.51     14.23 o 
 -10   1   8        0.16       -5.81      9.26 o 
  -9   1   8      248.62      171.19     20.85 o 
  -8   1   8       44.58       39.17     14.95 o 
  -7   1   8       29.12       29.08     17.99 o 
  -6   1   8        0.34       -2.31      7.35 o 
  -5   1   8       79.41       56.97     14.61 o 
  -4   1   8       72.25       69.30     12.40 o 
  -3   1   8       43.94       37.77     10.61 o 
  -2   1   8      128.57      149.81     16.66 o 
  -1   1   8      124.57      137.52     16.53 o 
   0   1   8     1043.67      989.08     46.04 o 
   1   1   8        6.75       16.62      9.56 o 
   2   1   8        0.30        1.92      9.18 o 
   3   1   8      185.01      205.58     22.46 o 
   4   1   8        6.27       -1.09     13.88 o 
   5   1   8        2.44       30.16     36.52 o 
 -12   2   8        0.58       -0.12     11.03 o 
 -11   2   8       14.56       11.95     11.95 o 
 -10   2   8      573.88      564.66     33.64 o 
  -9   2   8      364.27      419.41     28.32 o 
  -8   2   8       11.52        5.22      9.22 o 
  -7   2   8       75.13       71.09     14.64 o 
  -6   2   8       57.06       52.69     12.25 o 
  -5   2   8       39.45       24.33     11.80 o 
  -4   2   8       44.69       52.52     11.73 o 
  -3   2   8       16.36       16.78     15.98 o 
  -2   2   8      720.16      646.16     30.63 o 
  -1   2   8      718.21      749.77     33.01 o 
   0   2   8        0.11       16.16      8.92 o 
   1   2   8      131.85      164.07     18.62 o 
   2   2   8      130.52      170.13     14.36 o 
   3   2   8       20.69       40.06     10.89 o 
   4   2   8        0.14       13.78      9.77 o 
   5   2   8       21.27       20.25     22.81 o 
 -12   3   8       11.69       23.75     13.36 o 
 -11   3   8       81.88       92.20     17.88 o 
 -10   3   8       31.94       20.72     12.17 o 
  -9   3   8      328.19      331.82     28.81 o 
  -8   3   8       65.46       50.84     32.73 o 
  -7   3   8        0.61        1.95      9.80 o 
  -6   3   8        0.00       10.45      8.02 o 
  -5   3   8       37.58       53.91     11.92 o 
  -4   3   8      220.32      183.87     18.87 o 
  -3   3   8        5.69        5.68      6.99 o 
  -2   3   8      132.07      125.03     19.18 o 
  -1   3   8       21.26       27.84      8.03 o 
   0   3   8       59.51       82.68     11.09 o 
   1   3   8      120.01      146.83     22.15 o 
   2   3   8       70.56       93.82     11.75 o 
   3   3   8       80.84      123.15     26.72 o 
   4   3   8      113.59      155.00     18.10 o 
   5   3   8        9.42       18.75     11.14 o 
 -12   4   8       16.19       25.99     23.23 o 
 -11   4   8       29.38       19.57     12.68 o 
 -10   4   8      387.81      344.51     29.97 o 
  -9   4   8       68.84       65.73     15.01 o 
  -8   4   8       29.75       31.89     11.78 o 
  -7   4   8        0.30       -5.20     10.20 o 
  -6   4   8        4.53       -2.92      7.01 o 
  -5   4   8       12.31       17.41      8.93 o 
  -4   4   8       43.75       52.29     11.27 o 
  -3   4   8       19.64       21.78     10.19 o 
  -2   4   8      102.61      105.86     18.02 o 
  -1   4   8       15.69       22.45      8.49 o 
   0   4   8       81.76      100.29     15.29 o 
   1   4   8       26.18       31.85      9.63 o 
   2   4   8      305.64      312.93     21.32 o 
   3   4   8       42.22       63.72     18.77 o 
   4   4   8       35.85       54.14     16.88 o 
   5   4   8       84.31      143.75     47.31 o 
 -12   5   8        1.96        7.18     12.02 o 
 -11   5   8       26.37       22.70     13.47 o 
 -10   5   8      639.90      652.23     36.71 o 
  -9   5   8       30.37       14.87     27.66 o 
  -8   5   8       60.51       37.81     12.07 o 
  -7   5   8       14.85        4.57      9.05 o 
  -6   5   8      359.19      330.76     26.76 o 
  -5   5   8       54.44       55.59     21.92 o 
  -4   5   8      130.71      131.96     13.72 o 
  -3   5   8      113.86      129.87     13.43 o 
  -2   5   8       47.48       30.69     15.94 o 
  -1   5   8      109.72      122.21     23.01 o 
   0   5   8       97.48       91.95     11.68 o 
   1   5   8       18.21       27.88      7.96 o 
   2   5   8        3.91       20.32     14.44 o 
   3   5   8        3.68       27.83     10.98 o 
   4   5   8       32.93       19.29     11.50 o 
   5   5   8        1.93       -3.49     16.08 o 
 -12   6   8      137.90      136.60     20.63 o 
 -11   6   8      134.41      138.05     20.18 o 
 -10   6   8       99.28      119.08     18.88 o 
  -9   6   8       71.04       64.83     14.74 o 
  -8   6   8        4.11        2.91     13.21 o 
  -7   6   8        1.66      -10.70     10.70 o 
  -6   6   8       36.69       48.67     10.46 o 
  -5   6   8       32.20       24.26      9.18 o 
  -4   6   8      215.98      184.68     16.28 o 
  -3   6   8      122.14      115.14     12.75 o 
  -2   6   8       37.82       26.32      8.93 o 
  -1   6   8       21.95       30.50      7.78 o 
   0   6   8       14.32       23.92      7.92 o 
   1   6   8       13.14       22.87     10.78 o 
   2   6   8        5.42        9.79      9.85 o 
   3   6   8        0.06        4.47     11.36 o 
   4   6   8       24.60       25.45     12.53 o 
   5   6   8       54.75       53.72     20.42 o 
 -12   7   8        4.84       17.36     12.53 o 
 -11   7   8        3.44       13.76     18.42 o 
 -10   7   8       23.71       43.84     14.24 o 
  -9   7   8       17.96        8.03      9.95 o 
  -8   7   8       60.64       41.71     11.92 o 
  -7   7   8       18.47        4.03      8.40 o 
  -6   7   8       16.68       -4.40      7.73 o 
  -5   7   8       72.49       98.85     17.08 o 
  -4   7   8        7.04        3.88      9.96 o 
  -3   7   8       59.72       61.70     10.32 o 
  -2   7   8        7.11       16.65     10.30 o 
  -1   7   8      345.28      311.16     27.54 o 
   0   7   8       32.60       36.64     11.78 o 
   1   7   8        3.13        6.20      9.53 o 
   2   7   8        7.52       -6.82     12.84 o 
   3   7   8       12.21       21.27     18.29 o 
   4   7   8        5.84       28.84     15.59 o 
   5   7   8       19.91       22.08     14.85 o 
 -12   8   8        0.02       19.15     12.94 o 
 -11   8   8       22.68       24.69     13.52 o 
 -10   8   8        8.45       18.05     10.68 o 
  -9   8   8       12.64       21.60     11.28 o 
  -8   8   8       29.00       29.14     11.01 o 
  -7   8   8       70.30       88.33     13.50 o 
  -6   8   8       16.68        9.11      7.61 o 
  -5   8   8      220.94      209.36     18.77 o 
  -4   8   8       86.25       62.61     10.51 o 
  -3   8   8      195.16      188.61     16.32 o 
  -2   8   8      175.21      195.26     16.31 o 
  -1   8   8        5.75       -5.73      8.68 o 
   0   8   8        8.35       25.99     11.10 o 
   1   8   8        3.05       11.55     10.66 o 
   2   8   8       11.22        8.05     10.18 o 
   3   8   8      128.30      145.13     19.50 o 
   4   8   8      119.81      141.27     19.30 o 
   5   8   8       17.89       17.78     21.67 o 
 -12   9   8       36.89       31.64     13.40 o 
 -11   9   8       62.42       73.56     19.15 o 
 -10   9   8      220.51      199.06     20.78 o 
  -9   9   8       28.29       47.70     12.84 o 
  -8   9   8      214.99      235.56     20.05 o 
  -7   9   8       12.65       13.12      9.17 o 
  -6   9   8       14.31        4.03      7.63 o 
  -5   9   8      317.04      308.63     21.17 o 
  -4   9   8        1.63        8.40      8.53 o 
  -3   9   8       84.81      100.32     22.38 o 
  -2   9   8        7.88       23.74     10.18 o 
  -1   9   8       30.90       57.41     31.40 o 
   0   9   8       65.63       79.56     26.48 o 
   1   9   8       14.13       31.68     12.11 o 
   2   9   8        1.93       -9.75      9.75 o 
   3   9   8       16.06       20.97     12.14 o 
   4   9   8        6.18       14.21     16.23 o 
   5   9   8       23.62        3.08     12.28 o 
 -12  10   8      110.04      111.26     39.71 o 
 -11  10   8        4.84       -8.41      9.45 o 
 -10  10   8        0.03        5.28     10.70 o 
  -9  10   8       21.25       18.95     11.57 o 
  -8  10   8       31.69       35.24     10.81 o 
  -7  10   8       20.74       22.36      9.11 o 
  -6  10   8       22.95       26.74      9.43 o 
  -5  10   8       25.79       28.40      9.25 o 
  -4  10   8        1.65        8.99      7.91 o 
  -3  10   8       45.80       33.87      9.03 o 
  -2  10   8      236.72      275.23     18.55 o 
  -1  10   8      472.17      497.55     73.34 o 
   0  10   8       18.84       14.41     11.06 o 
   1  10   8      224.95      264.47     27.03 o 
   2  10   8       22.39       31.47     26.72 o 
   3  10   8        6.92       10.95     14.28 o 
   4  10   8       13.30       19.82     13.18 o 
   5  10   8       54.66       73.59     17.52 o 
 -11  11   8       20.64       10.22     13.06 o 
 -10  11   8       16.37       13.22     11.40 o 
  -9  11   8        5.32        3.48      9.25 o 
  -8  11   8        0.10        1.34     12.56 o 
  -7  11   8        0.01       -5.97      7.62 o 
  -6  11   8       37.12       30.65     10.20 o 
  -5  11   8       82.46       79.50     12.38 o 
  -4  11   8       11.04       11.82      7.42 o 
  -3  11   8        0.68       10.44     16.63 o 
  -2  11   8       18.26       30.88     17.93 o 
  -1  11   8       10.45       21.96     14.68 o 
   0  11   8        0.84       38.32     23.23 o 
   1  11   8        7.99       24.59     14.53 o 
   2  11   8       11.05       11.48     22.23 o 
   3  11   8        0.00        6.32     11.43 o 
   4  11   8        6.63        4.21     12.83 o 
   5  11   8        7.64       60.38     26.29 o 
 -11  12   8        3.68       -9.81     10.11 o 
 -10  12   8       80.99       97.92     16.40 o 
  -9  12   8        1.75        3.58      9.99 o 
  -8  12   8        0.96        2.38      8.93 o 
  -7  12   8       87.98      109.48     15.94 o 
  -6  12   8       43.49       59.63     12.65 o 
  -5  12   8        0.21        5.07      7.24 o 
  -4  12   8       20.42        9.73      7.49 o 
  -3  12   8        1.91        0.76     19.36 o 
  -2  12   8      116.57      122.34     18.89 o 
  -1  12   8       26.17       31.21     20.63 o 
   0  12   8        0.21       16.09     19.23 o 
   1  12   8       20.47       73.92     16.77 o 
   2  12   8        1.24       17.26     12.85 o 
   3  12   8        1.10       12.66     19.71 o 
   4  12   8       20.41       19.36     15.55 o 
 -11  13   8       15.65       34.34     12.83 o 
 -10  13   8       58.90       56.80     14.39 o 
  -9  13   8       97.21      131.80     17.41 o 
  -8  13   8       23.78       21.89     10.42 o 
  -7  13   8       42.92       58.08     12.53 o 
  -6  13   8       13.94        8.90      8.09 o 
  -5  13   8       28.00       44.30      9.34 o 
  -4  13   8       74.33       55.43      9.16 o 
  -3  13   8       16.52       31.22     20.18 o 
  -2  13   8       14.97       22.91     20.29 o 
  -1  13   8       15.42       38.53     21.17 o 
   0  13   8        0.61        6.40     12.85 o 
   1  13   8        2.00        6.39     11.79 o 
   2  13   8        0.78       17.75     20.80 o 
   3  13   8        0.00       13.89     13.48 o 
   4  13   8       11.28       11.60     13.39 o 
 -11  14   8        8.42       15.20     12.06 o 
 -10  14   8      123.58      158.23     19.71 o 
  -9  14   8       53.91       50.08     13.81 o 
  -8  14   8       35.09       45.90     12.58 o 
  -7  14   8        0.77       11.06      9.03 o 
  -6  14   8       34.41       35.38     10.77 o 
  -5  14   8        2.52        6.69      7.21 o 
  -4  14   8        7.28       16.48     14.70 o 
  -3  14   8       18.64       17.97     11.07 o 
  -2  14   8        1.22       15.90     26.54 o 
  -1  14   8       69.84      105.98     18.54 o 
   0  14   8       59.72       84.91     32.11 o 
   1  14   8        2.86        6.13     22.03 o 
   2  14   8        9.03       22.62     14.03 o 
   3  14   8        2.14        9.82     13.65 o 
   4  14   8       10.76       27.14     25.77 o 
 -10  15   8       12.26       19.05     11.77 o 
  -9  15   8       13.04       20.39     11.03 o 
  -8  15   8       23.31       35.20     11.38 o 
  -7  15   8       13.66       13.79      9.56 o 
  -6  15   8      128.94      117.47     15.18 o 
  -5  15   8       13.04        7.59      9.54 o 
  -4  15   8      100.45      128.28     16.55 o 
  -3  15   8      242.39      255.54     26.62 o 
  -2  15   8        0.98        7.29     11.13 o 
  -1  15   8      226.31      241.41     44.05 o 
   0  15   8       19.82       19.64     22.06 o 
   1  15   8       48.92       98.87     30.91 o 
   2  15   8        1.15        1.21     12.00 o 
   3  15   8       14.09       42.19     16.34 o 
   4  15   8       18.62       27.27     14.81 o 
 -10  16   8        0.12        2.35     10.38 o 
  -9  16   8       29.24       20.86     10.74 o 
  -8  16   8       74.29       82.29     14.98 o 
  -7  16   8      121.74      162.99     18.32 o 
  -6  16   8      133.74      140.24     12.95 o 
  -5  16   8       99.95      112.37     12.52 o 
  -4  16   8       37.00       34.22     11.56 o 
  -3  16   8      120.94      131.60     43.82 o 
  -2  16   8      171.15      170.79     22.69 o 
  -1  16   8       27.15       25.69     14.43 o 
   0  16   8        0.72       -3.38     34.65 o 
   1  16   8        1.14       13.67     31.18 o 
   2  16   8        0.39        8.91     25.91 o 
   3  16   8       19.48       31.76     16.78 o 
 -10  17   8       52.74       86.24     16.40 o 
  -9  17   8       30.77       18.26     18.04 o 
  -8  17   8       21.39       24.77     11.49 o 
  -7  17   8       19.75       24.37      8.92 o 
  -6  17   8       54.84       68.23     21.74 o 
  -5  17   8      596.21      611.78     36.79 o 
  -4  17   8        0.74       -0.68      6.79 o 
  -3  17   8       53.40       31.33     12.02 o 
  -2  17   8        1.98       -2.21     11.00 o 
  -1  17   8        1.67       10.58     18.94 o 
   0  17   8        0.44        3.93     10.94 o 
   1  17   8        4.88        8.38     12.94 o 
   2  17   8       39.87       76.12     42.10 o 
   3  17   8       12.34       52.16     33.11 o 
 -10  18   8      120.59      157.29     48.22 o 
  -9  18   8       14.29        4.72     18.04 o 
  -8  18   8      193.03      184.38     15.68 o 
  -7  18   8        1.39       -7.25      7.84 o 
  -6  18   8      193.26      203.27     18.10 o 
  -5  18   8       89.53       77.11     13.04 o 
  -4  18   8      131.82      105.53     11.45 o 
  -3  18   8       12.66        5.98      6.32 o 
  -2  18   8       30.41       23.75     13.53 o 
  -1  18   8       21.69        5.76     11.49 o 
   0  18   8       50.52       64.19     46.68 o 
   1  18   8       11.91       33.51     15.54 o 
   2  18   8       29.10       95.86     35.58 o 
   3  18   8        0.09       24.53     16.59 o 
  -9  19   8        6.25        3.53      7.83 o 
  -8  19   8       12.81       26.35      8.42 o 
  -7  19   8       63.77       60.11     12.01 o 
  -6  19   8        2.29       14.02     10.37 o 
  -5  19   8       43.81       42.35      9.71 o 
  -4  19   8       82.04       97.01     13.51 o 
  -3  19   8      163.03      162.38     13.12 o 
  -2  19   8       25.35       31.30      8.11 o 
  -1  19   8       10.15       13.94     12.99 o 
   0  19   8        3.10        4.22     12.54 o 
   1  19   8       37.69       60.79     48.48 o 
   2  19   8       19.74       35.01     25.45 o 
  -9  20   8        3.60       16.88     13.47 o 
  -8  20   8       10.60        7.24      8.92 o 
  -7  20   8      100.69      109.35     15.30 o 
  -6  20   8       15.55        9.98      9.58 o 
  -5  20   8       64.08       58.68     14.50 o 
  -4  20   8       17.30       16.78      7.95 o 
  -3  20   8       10.32       16.56      7.64 o 
  -2  20   8       80.00       96.44     13.10 o 
  -1  20   8        1.91        4.16     12.75 o 
   0  20   8       35.74       37.13     26.95 o 
   1  20   8       26.92       41.22     36.13 o 
   2  20   8        5.27        5.27     32.45 o 
  -8  21   8       10.95       25.86     16.01 o 
  -7  21   8        0.74        0.88     11.58 o 
  -6  21   8       65.07       74.26     15.52 o 
  -5  21   8        7.90        1.88      7.72 o 
  -4  21   8       12.51       11.19      9.01 o 
  -3  21   8        2.53        1.81      7.10 o 
  -2  21   8       75.32       92.94     11.15 o 
  -1  21   8       92.67      105.98     12.20 o 
   0  21   8       14.30       34.65     19.98 o 
   1  21   8       14.81       36.29     16.91 o 
  -8  22   8        0.12        6.89     37.63 o 
  -7  22   8        2.19       -8.08      8.08 o 
  -6  22   8       41.13       42.37     11.40 o 
  -5  22   8       20.04        9.13      8.52 o 
  -4  22   8        1.21       13.83      7.74 o 
  -3  22   8        8.29        9.49      7.11 o 
  -2  22   8        0.02        2.31      7.19 o 
  -1  22   8       13.52       19.68     12.79 o 
   0  22   8        1.09       17.00     15.83 o 
   1  22   8        5.10        3.19     30.00 o 
  -7  23   8        6.31        4.55     11.54 o 
  -6  23   8       65.40       72.46     14.75 o 
  -5  23   8       66.07       48.15     11.35 o 
  -4  23   8      187.30      208.09     19.36 o 
  -3  23   8       13.31       13.29      8.24 o 
  -2  23   8       20.58       16.87     12.92 o 
  -1  23   8      114.92      157.28     21.03 o 
   0  23   8       21.70       42.53     45.35 o 
  -6  24   8        5.16       -7.56      8.71 o 
  -5  24   8        3.20        8.75      8.98 o 
  -4  24   8       56.82       57.08     10.13 o 
  -3  24   8        0.02        1.68      9.82 o 
  -2  24   8       32.42       36.75      9.14 o 
  -1  24   8       23.13       28.09      8.14 o 
  -5  25   8       89.55      117.80     43.00 o 
  -4  25   8       77.11       75.56     14.63 o 
  -3  25   8       26.83       40.77     11.34 o 
  -2  25   8       21.76       23.00     15.32 o 
 -11   1   9       67.59       73.93     17.98 o 
 -10   1   9        0.41        8.73     10.74 o 
  -9   1   9       48.35       45.62     13.70 o 
  -8   1   9       91.73      124.09     19.11 o 
  -7   1   9        2.27       19.31     10.97 o 
  -6   1   9        0.95       15.12      9.12 o 
  -5   1   9       53.53       42.16     31.02 o 
  -4   1   9       13.58        6.37      8.26 o 
  -3   1   9      101.40       90.46     14.94 o 
  -2   1   9        3.01        0.05      7.13 o 
  -1   1   9        1.82       13.42     16.92 o 
   0   1   9        2.41        8.55      9.23 o 
   1   1   9        1.78       11.23      9.40 o 
   2   1   9       19.16       12.89     11.01 o 
   3   1   9      140.57      193.83     33.33 o 
 -11   2   9      202.70      247.95     27.41 o 
 -10   2   9       79.70       80.97     16.88 o 
  -9   2   9       22.73       10.64     10.94 o 
  -8   2   9       35.19       18.39     10.94 o 
  -7   2   9        5.74       -4.19     11.80 o 
  -6   2   9       25.29       35.77     11.99 o 
  -5   2   9       56.98       66.63     13.94 o 
  -4   2   9        6.59        5.40      8.35 o 
  -3   2   9        3.84       -1.94      8.00 o 
  -2   2   9       80.52       65.28     13.20 o 
  -1   2   9        1.87       12.62      9.14 o 
   0   2   9        2.74        1.11      8.52 o 
   1   2   9        1.12        8.84     10.25 o 
   2   2   9        0.11       14.93     15.51 o 
   3   2   9       21.08       -5.78     17.23 o 
 -11   3   9      492.57      494.38     47.47 o 
 -10   3   9       35.64       28.26     11.99 o 
  -9   3   9       81.28      103.44     18.22 o 
  -8   3   9       24.48       56.33     14.42 o 
  -7   3   9       22.29        2.59      8.90 o 
  -6   3   9       51.14       30.92     11.75 o 
  -5   3   9        5.94       15.36      9.32 o 
  -4   3   9      104.71      130.01     17.52 o 
  -3   3   9       28.39       27.06     15.71 o 
  -2   3   9       15.29       13.94      9.57 o 
  -1   3   9      262.21      297.73     25.53 o 
   0   3   9       38.57       38.98     11.72 o 
   1   3   9        3.35        7.10      9.73 o 
   2   3   9        5.80       14.00     17.22 o 
   3   3   9       15.03        0.88     18.55 o 
 -11   4   9        0.30       21.93     12.47 o 
 -10   4   9        1.59       12.04     12.05 o 
  -9   4   9       12.83       16.42     12.16 o 
  -8   4   9       23.21       14.24     18.93 o 
  -7   4   9       13.25        8.87      9.58 o 
  -6   4   9       11.88        5.79     16.14 o 
  -5   4   9       65.92       74.99     14.19 o 
  -4   4   9       29.89       14.99      9.26 o 
  -3   4   9        0.05       -3.31      7.97 o 
  -2   4   9      120.20      117.30     16.59 o 
  -1   4   9       63.40       45.35     12.39 o 
   0   4   9      136.57      162.29     20.01 o 
   1   4   9        0.00        2.81     13.19 o 
   2   4   9       56.32       52.31     21.01 o 
   3   4   9        8.37      -14.96     14.96 o 
 -11   5   9       13.43       24.49     12.61 o 
 -10   5   9       21.71       33.86     13.31 o 
  -9   5   9        1.74       -2.63      9.63 o 
  -8   5   9       25.36       19.83     11.12 o 
  -7   5   9        8.80        8.12      9.52 o 
  -6   5   9       91.14       80.48     15.13 o 
  -5   5   9        7.44       10.74      8.79 o 
  -4   5   9        0.02        5.04      8.08 o 
  -3   5   9       17.00       17.28      9.30 o 
  -2   5   9        3.96       11.05      8.42 o 
  -1   5   9        0.05       -4.80      7.75 o 
   0   5   9       52.66       45.28     19.27 o 
   1   5   9       42.54       17.85     17.49 o 
   2   5   9       32.72       28.33     18.87 o 
   3   5   9        6.48        6.69     17.35 o 
 -11   6   9       55.48       31.02     14.11 o 
 -10   6   9        0.01        0.28     10.12 o 
  -9   6   9        6.82        7.90     10.48 o 
  -8   6   9       29.81       24.97     12.13 o 
  -7   6   9      170.54      147.08     19.94 o 
  -6   6   9        9.50        1.42      8.47 o 
  -5   6   9      108.12       91.07     15.09 o 
  -4   6   9       26.19       46.18     13.06 o 
  -3   6   9        3.05        3.70      7.88 o 
  -2   6   9       63.35       54.22     12.38 o 
  -1   6   9       39.26       21.32     16.48 o 
   0   6   9       87.07       83.19     21.81 o 
   1   6   9       33.71       46.94     18.76 o 
   2   6   9        2.10       10.35     15.76 o 
   3   6   9        9.16       20.79     17.11 o 
 -11   7   9        2.32       26.40     13.51 o 
 -10   7   9        6.01        6.94     11.41 o 
  -9   7   9       19.42       38.02     12.98 o 
  -8   7   9        0.61        2.07      9.10 o 
  -7   7   9      104.66       75.62     15.22 o 
  -6   7   9       19.54       25.46     10.47 o 
  -5   7   9        3.60        6.80      9.12 o 
  -4   7   9      132.34      112.91     17.01 o 
  -3   7   9       15.54       20.71      9.50 o 
  -2   7   9        5.10        8.58      8.98 o 
  -1   7   9      202.08      180.76     28.96 o 
   0   7   9       53.51       72.12     22.66 o 
   1   7   9       32.80       44.48     25.75 o 
   2   7   9        0.89       27.19     38.68 o 
   3   7   9        0.47       33.33     30.65 o 
 -11   8   9       78.47       53.04     15.90 o 
 -10   8   9       43.69       48.16     14.77 o 
  -9   8   9       23.43       37.06     13.45 o 
  -8   8   9        2.36        9.11      9.55 o 
  -7   8   9       25.89       12.39     10.50 o 
  -6   8   9       11.74        7.38     11.48 o 
  -5   8   9        8.86       18.63     13.22 o 
  -4   8   9        2.63       -5.38      7.26 o 
  -3   8   9      108.77      137.63     17.81 o 
  -2   8   9       10.89       42.20     23.34 o 
  -1   8   9       16.37       47.64     37.82 o 
   0   8   9      103.84      154.82     47.12 o 
   1   8   9        0.12       36.90     16.46 o 
   2   8   9       20.84       69.10     56.10 o 
   3   8   9       14.09       47.58     53.30 o 
 -10   9   9       25.76       19.72     12.67 o 
  -9   9   9       24.91       15.09     15.55 o 
  -8   9   9        0.32        1.38      9.66 o 
  -7   9   9       67.74       51.92     13.87 o 
  -6   9   9        9.69       11.19      9.38 o 
  -5   9   9       49.30       57.97     15.49 o 
  -4   9   9        7.52       10.94      8.18 o 
  -3   9   9        1.22       16.95     19.39 o 
  -2   9   9      130.11      153.53     32.73 o 
  -1   9   9       46.11       87.95     48.35 o 
   0   9   9       87.82      124.85     18.59 o 
   1   9   9        0.19       38.99     37.81 o 
   2   9   9        9.54       49.84     56.84 o 
   3   9   9        0.55       50.61     54.53 o 
 -10  10   9       25.46       20.69     12.75 o 
  -9  10   9       28.73       43.20     13.91 o 
  -8  10   9       22.43       24.80     16.36 o 
  -7  10   9       64.83       83.24     24.94 o 
  -6  10   9       23.37        0.92      8.47 o 
  -5  10   9       15.77       18.88      9.49 o 
  -4  10   9        4.38        7.91      8.33 o 
  -3  10   9       21.55       24.74     12.84 o 
  -2  10   9        0.73       45.06     32.73 o 
  -1  10   9       21.05       54.56     14.55 o 
   0  10   9       27.66       74.96     42.22 o 
   1  10   9        5.00       48.90     50.23 o 
   2  10   9        3.24       44.85     32.11 o 
   3  10   9        9.35       90.44     51.66 o 
 -10  11   9        0.58        3.63     10.07 o 
  -9  11   9       38.77       34.85     13.11 o 
  -8  11   9       12.32       15.30     11.51 o 
  -7  11   9       25.52       61.37     12.73 o 
  -6  11   9        2.45      -15.20     15.20 o 
  -5  11   9        2.24       13.41      8.17 o 
  -4  11   9       48.20       68.59     18.74 o 
  -3  11   9       26.80       34.29     15.50 o 
  -2  11   9       10.31       26.00     12.03 o 
  -1  11   9      133.12      187.90     50.19 o 
   0  11   9       35.92       48.38     36.26 o 
   1  11   9      131.10      186.66     49.81 o 
   2  11   9        3.26       60.02     15.83 o 
 -10  12   9      115.62      121.60     19.67 o 
  -9  12   9        0.45       13.77     11.04 o 
  -8  12   9      124.12      145.41     21.16 o 
  -7  12   9        9.02        5.40      8.98 o 
  -6  12   9        0.01        0.87     19.04 o 
  -5  12   9      142.63      124.75     15.57 o 
  -4  12   9        5.82        4.43     22.58 o 
  -3  12   9       76.54       66.76     19.89 o 
  -2  12   9      165.61      221.10     25.26 o 
  -1  12   9       73.54      106.75     53.75 o 
   0  12   9        6.70       43.87     46.62 o 
   1  12   9       89.60      127.31     41.79 o 
   2  12   9        0.06       39.23     24.56 o 
 -10  13   9        0.09       -4.81     30.76 o 
  -9  13   9        3.77        9.60     10.66 o 
  -8  13   9        8.34       11.67     10.25 o 
  -7  13   9        2.00        5.43      9.26 o 
  -6  13   9       25.01       35.47     13.12 o 
  -5  13   9        9.12       25.10     20.30 o 
  -4  13   9       29.25       30.49     13.94 o 
  -3  13   9       79.54      101.41     28.13 o 
  -2  13   9       20.17       22.76     23.67 o 
  -1  13   9      122.38      146.27     22.10 o 
   0  13   9        1.82        8.15     11.68 o 
   1  13   9       54.95       96.18     21.90 o 
   2  13   9       40.67      105.08     20.26 o 
  -9  14   9        0.40       -7.38     16.27 o 
  -8  14   9        0.33       13.06     10.02 o 
  -7  14   9      118.85       85.85     15.03 o 
  -6  14   9        8.18       14.69     10.39 o 
  -5  14   9       40.29       34.64     14.45 o 
  -4  14   9       33.84       48.98     16.02 o 
  -3  14   9       29.54       44.77     15.27 o 
  -2  14   9       11.91        6.41     11.91 o 
  -1  14   9       46.00       62.18     17.29 o 
   0  14   9        0.04       13.25     13.10 o 
   1  14   9       47.01       55.54     18.24 o 
   2  14   9       28.00      108.16     34.66 o 
  -9  15   9       88.11       88.86     20.50 o 
  -8  15   9       34.83       26.53     14.16 o 
  -7  15   9       23.83       32.16     11.19 o 
  -6  15   9       54.42       32.20     21.00 o 
  -5  15   9        8.87       20.26     17.24 o 
  -4  15   9        0.50       14.12     10.44 o 
  -3  15   9        0.26       12.64     19.33 o 
  -2  15   9       25.07       51.57     15.73 o 
  -1  15   9        4.22       39.75     22.94 o 
   0  15   9        1.30       13.34     15.85 o 
   1  15   9        2.71        8.13     13.89 o 
  -9  16   9        3.66       34.40     35.83 o 
  -8  16   9      199.96      245.47     22.71 o 
  -7  16   9       73.63       59.45     18.44 o 
  -6  16   9      198.12      256.15     29.80 o 
  -5  16   9       11.23       19.34     17.00 o 
  -4  16   9       35.57       53.16     13.40 o 
  -3  16   9       10.58       18.67     17.59 o 
  -2  16   9       95.63      137.37     26.00 o 
  -1  16   9       44.00       53.91     39.36 o 
   0  16   9        6.66       23.90     18.72 o 
   1  16   9        0.44       21.43     23.08 o 
  -8  17   9      115.61      151.83     25.16 o 
  -7  17   9       80.71       49.45     17.57 o 
  -6  17   9      228.53      291.09     30.56 o 
  -5  17   9        2.57        8.26     12.57 o 
  -4  17   9       19.23       18.50     12.09 o 
  -3  17   9        8.99       18.99     13.21 o 
  -2  17   9       47.89       84.66     26.99 o 
  -1  17   9        3.81        5.75     12.78 o 
   0  17   9       23.58       72.71     78.54 o 
  -8  18   9        2.96      -12.79     34.51 o 
  -7  18   9        0.01       27.78     16.17 o 
  -6  18   9       63.18       71.80     40.35 o 
  -5  18   9       22.46       22.71     16.46 o 
  -4  18   9       13.16       18.53     26.59 o 
  -3  18   9       59.73      104.77     78.33 o 
  -2  18   9       21.92       31.98     16.24 o 
  -1  18   9        0.18       22.37     35.49 o 
   0  18   9        6.47       37.42     16.19 o 
  -7  19   9       81.67       95.30     21.67 o 
  -6  19   9      281.27      284.47     32.14 o 
  -5  19   9       90.28       86.43     20.86 o 
  -4  19   9       25.66       30.81     16.14 o 
  -3  19   9        2.88       30.65     47.35 o 
  -2  19   9      147.23      215.63     28.02 o 
  -1  19   9       42.06      129.12     36.05 o 
  -6  20   9       15.27       26.41     16.05 o 
  -5  20   9      143.79      140.07     25.02 o 
  -4  20   9       75.19       86.56     15.88 o 
  -3  20   9       39.33       68.41     16.40 o 
  -2  20   9       26.16       30.14     34.14 o 
  -5  21   9       31.27       32.45     34.34 o 
  -4  21   9       60.29       87.02     17.51 o 
  -3  21   9       10.84       40.51     15.05 o 
  -9   0  10      112.76      115.96     28.67 o 
  -8   0  10       63.56       88.43     24.52 o 
  -7   0  10        2.96       -1.05     12.90 o 
  -6   0  10       10.23       14.11     15.53 o 
  -5   0  10       14.72       26.95     16.55 o 
  -4   0  10       29.94       25.80     15.48 o 
  -3   0  10      989.97     1168.81     69.24 o 
  -2   0  10        6.12       10.72     15.93 o 
  -1   0  10       36.42       42.59     18.27 o 
   0   0  10       29.47       36.10     18.85 o 
   1   0  10       22.05       15.49     18.35 o 
  -9   1  10        3.52       17.74     12.80 o 
  -8   1  10       86.39      139.11     20.80 o 
  -7   1  10        7.72        3.57     10.43 o 
  -6   1  10       40.82       42.48     13.73 o 
  -5   1  10        7.86        5.28      9.24 o 
  -4   1  10       67.17       30.96     11.47 o 
  -3   1  10       33.77       48.13     13.44 o 
  -2   1  10      123.36       99.73     17.21 o 
  -1   1  10       48.31       77.17     15.64 o 
   0   1  10       18.84       13.91     11.27 o 
   1   1  10        1.80      -13.02     16.95 o 
  -9   2  10      113.47      124.95     25.68 o 
  -8   2  10       31.30       41.65     13.66 o 
  -7   2  10        0.49       -3.97      9.67 o 
  -6   2  10       20.51       14.61     10.44 o 
  -5   2  10        2.24        6.93      9.65 o 
  -4   2  10        7.38       -6.41      8.51 o 
  -3   2  10      305.95      320.13     28.08 o 
  -2   2  10        6.33       11.86     11.07 o 
  -1   2  10       16.81        8.07     10.75 o 
   0   2  10        9.19        2.80     10.12 o 
   1   2  10        3.84      -13.93     16.81 o 
  -9   3  10       52.07       69.38     16.68 o 
  -8   3  10        6.25       -5.40     10.25 o 
  -7   3  10        0.03       -0.30     11.20 o 
  -6   3  10        6.05        6.19      9.69 o 
  -5   3  10        7.60       17.61     13.24 o 
  -4   3  10        8.97        9.83      9.99 o 
  -3   3  10        6.54       21.04     10.66 o 
  -2   3  10        8.33       24.72     12.84 o 
  -1   3  10        3.37        9.95     10.44 o 
   0   3  10        6.57        8.10     16.57 o 
   1   3  10        0.08        5.08     17.94 o 
  -9   4  10      249.28      264.45     28.10 o 
  -8   4  10        0.02        0.56      9.90 o 
  -7   4  10      109.74      121.62     19.56 o 
  -6   4  10       31.44       19.91     24.99 o 
  -5   4  10       10.43       -0.09      8.61 o 
  -4   4  10        8.58        5.05      9.45 o 
  -3   4  10      101.61       68.91     14.42 o 
  -2   4  10       66.95       46.29     13.90 o 
  -1   4  10       22.39        6.54     14.79 o 
   0   4  10        0.03       21.38     16.57 o 
   1   4  10        0.11        3.63     15.52 o 
  -9   5  10        6.19        8.01     11.79 o 
  -8   5  10        4.27       14.91     11.25 o 
  -7   5  10      104.14      108.83     17.65 o 
  -6   5  10        0.22       16.70     10.76 o 
  -5   5  10        3.75       13.73     10.83 o 
  -4   5  10        4.17       31.58     11.30 o 
  -3   5  10       50.85       53.94     13.97 o 
  -2   5  10        0.02       -1.09      9.27 o 
  -1   5  10       46.34       19.31     16.70 o 
   0   5  10        0.14       -3.61     14.19 o 
   1   5  10        1.28        2.95     15.50 o 
  -9   6  10       15.36       21.85     13.21 o 
  -8   6  10       14.82       48.51     14.07 o 
  -7   6  10       62.55       58.01     14.28 o 
  -6   6  10        7.24       13.38     10.82 o 
  -5   6  10       92.75      101.34     17.23 o 
  -4   6  10      175.40      213.43     23.42 o 
  -3   6  10        0.06        2.92     13.67 o 
  -2   6  10       18.76        2.41     15.26 o 
  -1   6  10        0.36      -11.05     11.05 o 
   0   6  10       11.16        5.75     16.43 o 
  -9   7  10        0.72        1.74     14.40 o 
  -8   7  10        5.64        5.16     11.41 o 
  -7   7  10      101.32       88.05     17.56 o 
  -6   7  10       14.83       23.17     11.01 o 
  -5   7  10       78.68       94.85     16.85 o 
  -4   7  10        0.34       26.70     11.99 o 
  -3   7  10        1.04       -0.29      9.26 o 
  -2   7  10        9.18       -8.60     12.77 o 
  -1   7  10        0.02        2.53     14.58 o 
   0   7  10        0.63       -7.75     13.91 o 
  -9   8  10        3.42        7.62     10.76 o 
  -8   8  10       28.04       22.03     16.78 o 
  -7   8  10        1.38        8.36      9.87 o 
  -6   8  10        6.84        9.36     10.38 o 
  -5   8  10       11.16       13.71     11.06 o 
  -4   8  10       56.99       96.89     16.61 o 
  -3   8  10       16.07       19.53     16.07 o 
  -2   8  10        1.55       -2.32     13.61 o 
  -1   8  10        1.35       12.88     16.58 o 
   0   8  10        7.38       13.75     17.19 o 
  -8   9  10       60.75       60.66     15.75 o 
  -7   9  10      163.49      170.24     22.17 o 
  -6   9  10       18.39       10.67     17.81 o 
  -5   9  10        7.15        4.81      9.94 o 
  -4   9  10       21.10       30.30     16.91 o 
  -3   9  10       19.08       36.28     17.72 o 
  -2   9  10       22.55       24.79     16.38 o 
  -1   9  10        6.80       11.64     15.50 o 
   0   9  10        4.37       -6.55     15.06 o 
  -8  10  10       51.16       61.56     24.57 o 
  -7  10  10       13.66       14.30     10.77 o 
  -6  10  10        0.34        9.52     13.77 o 
  -5  10  10        6.39       12.21     11.29 o 
  -4  10  10        6.49       -5.89     13.30 o 
  -3  10  10      144.65      131.79     28.35 o 
  -2  10  10        0.36       13.15     15.39 o 
  -1  10  10        2.93       -8.10     12.85 o 
   0  10  10        0.80      -12.16     12.16 o 
  -8  11  10        1.39       19.95     13.03 o 
  -7  11  10      128.44      136.65     20.23 o 
  -6  11  10       36.33       47.87     14.08 o 
  -5  11  10        5.07        5.72     13.28 o 
  -4  11  10       81.17      106.00     25.39 o 
  -3  11  10        4.81       25.33     17.78 o 
  -2  11  10        0.98       10.61     15.48 o 
  -1  11  10       13.88        9.58     15.74 o 
  -7  12  10       36.66       28.15     18.97 o 
  -6  12  10       14.13       19.94     18.28 o 
  -5  12  10       18.42       38.47     20.92 o 
  -4  12  10        2.08       -8.42     13.35 o 
  -3  12  10        1.17       -6.01     14.76 o 
  -2  12  10        8.02        0.43     14.88 o 
  -1  12  10        2.20       -5.83     14.09 o 
  -7  13  10       25.31       15.78     11.02 o 
  -6  13  10        5.63       13.34     15.93 o 
  -5  13  10        1.13       -7.01     12.61 o 
  -4  13  10        2.80        1.17     14.22 o 
  -3  13  10        0.43       10.96     14.95 o 
  -2  13  10        0.77        9.22     16.73 o 
  -6  14  10        5.25        0.29     14.81 o 
  -5  14  10        8.07        3.37     15.02 o 
  -4  14  10       28.91       62.65     17.54 o 
  -3  14  10       51.98      110.18     45.68 o 
  -2  14  10       23.70       97.40     46.07 o 
  -5  15  10       35.24       38.53     18.30 o 
  -4  15  10       18.09       30.23     39.50 o 
  -3  15  10       26.15      135.84     32.22 o 
                                                 
